# Supplementary material for: Serving Vietnam Veterans Hospitalized Outside the VA System: A Scoping Review of Presumptive Service-Related Illnesses and Presentations
Source: J Gen Intern Med. 2025 May 15;40(11):2754–72. doi: 10.1007/s11606-025-09601-8 (PMC12405151; doi:10.1007/s11606-025-09601-8)
Supplement: Supplementary file 2 — Supplementary file2 (XLSX 100 KB) [file 11606_2025_9601_MOESM2_ESM.xlsx]

## Sheet: USE THIS
Study ID	Title	Study population: Demographics	Study population: Sample size	Study setting	Study design	Exposure(s) noted	Presumptive conditions found/examined	Other conditions observed	Study results/conclusions (NOTE: May be copied from artcle text)	Please note any implications for hospitalist practice.	Any additional comments
Akhtar 2004	Cancer in US Air Force Veterans of the Vietnam War	Operation Ranch Hand veterans who sprayed 2,3,7,8 tetrachlorodibenzo-p-dioxin (dioxin)-contaminated herbicides in Vietnam from 1962 to 1971,. Comparisons served in Southeast Asia during the same period but did not spray herbicides.	1061	Air Force Health Study, a 20+-year longitudinal prospective epidemiological study	Retroactive non-randomized study	Agent Orange/dioxin	Bladder cancer	Cancers of the buccal cavity, digestive system, respiratory system, prostate and urinary system, brain and nervous system, as well as melanoma and lymphopoetic cancer	Suggests an association between dioxin exposure and cancer. Melanoma and prostate cancer incidence was higher in white Ranch Hand veterans than national rates and among those with the highest dioxin exposures.
Ansbaugh 2013	Agent Orange as a Risk Factor for High-Grade Prostate Cancer	Male veterans referred to the VA who underwent an initial prostate biopsy and Agent Orange exposure screening	2720	Portland Veterans Affairs Medical Center (PVAMC)	Historical cohort analysis	Agent Orange/dioxin	Prostate cancer	N/A	No significant association was seen between race and the prostate cancer (PCa) outcome variables or Agent Orange exposure (Agent Orangee). Of 2720 Veterans biopsied, PCa was diagnosed in 896 (32.9%); 459 (16.9%) had high-grade (HG) PCa. Agent Orangee was associated with a 52% increase in overall risk of PCa detection (aOR = 1.52, 95% CI: 1.07–2.13). Agent Orangee did not confer an increase in ris…	Ensure prostate cancer screening for high-grade prostate cancer in Veterans with exposure to Agent Orange.
Atkinson 2020	Mental Health Diagnoses in Veterans Referred for Outpatient Geriatric Psychiatric Care at a Veterans Affairs Medical Center	Veterans over 65	1,059; 636 were Vietnam veterans	Outpatient geriatric mental health intake	Retrospective chart review	Serving during Vietnam era	Depressive (47%), neurocognitive (42%), and anxiety disorders (22%)	N/A	Vietnam veterans showed higher prevalence of depressive (56%), post-traumatic stress (11%), and alcohol use (10%) disorders.	Consider screening for these conditions.
Barnes 2019	Agent Orange exposure and dementia diagnosis in Vietnam Veterans: a Chronic Effects of Neurotrauma Consotrium study. Alzheimer's and Dementia	Vietnam-era veterans who received care in the Veterans Health Administration system from 2002 to 2015	498749	Presumptive Agent Orange exposure was determined based on data in the electronic health record	Retrospective cohort study	Presumptive Agent Orange exposure	Dementia	PTSD, TBI, Parkinsons, diabetes, and amyloidosis	After adjusting for demographics and all comorbidities, Veterans with presumptive Agent Orange exposure were: 20% more likely than those without exposure to receive a dementia diagnosis over an average 5.5 years of follow-up (3.4% vs. 2.4%; adjusted hazard ratio: 1.20; 95% confidence interval: 1.16, 1.24). The mean age at dementia diagnosis was 69 years in both groups. The association between Age…	Veterans who have been exposed to Agent Orange are more than 20% likely to be diagnosed with dementia. Dementia should always be considered when evaluating a veteran who has been exposed to Agent Orange.
Barrett 2001	Serum dioxin and cognitive functioning among veterans of Operation Ranch Hand	Air Force veterans of Operation Ranch Hand (those responsible for spraying Agent Orange herbicide)	937	Air Force Health Study, a 20+-year longitudinal prospective epidemiological study	Prospective study	Agent Orange/dioxin	Cognitive function decline	Memory functioning	Verbal and tactual memory functioning was decreased among veterans with highest dioxin exposure; no global decrements in cognitive functioning were statistically significant.	Operation Ranch Hand veterans (Air Force members who sprayed Agent Orange herbicide during Vietnam War) with highest dioxin exposure may be at risk of cognitive function decline, especially memory functions.
Bedi 2007	Cardiovascular manifestations of posttraumatic stress disorder	N/A	N/A	N/A	Narrative review	PTSD	Cardiovascular conditions	N/A	Chronic stressors over long durations of time lead to increased neuroendocrine responses, which have adverse effects on the body.
Boscarino 2004	Posttraumatic stress disorder and physical illness: results from clinical and epidemiologic studies	Vietnam theater veterans	2,490 veterans	Data are from the Vietnam Experience Study (VES), a study of health effects of Vietnam service.	Observational, with phone interviews and health examinations	PTSD	Autoimmune diseases	N/A	Veterans with comorbid PTSD were more likely to have clinically higher T-cell counts, hyperreactive immune responses on standardized delayed cutaneous hypersensitivity tests, clinically higher immunogolobulin-M levels, and clinically lower dehydroepiandrosterone levels. The latter clinical evidence confirms the presence of biological markers consistent with a broad range of inflammatory disorders…
Boscarino 2008	A prospective study of PTSD and early-age heart disease mortality among Vietnam veterans: implications for surveillance and prevention	US Army Vietnam War Veterans	Theater veterans (n = 2490) and era (i.e., non-theater) veterans (n = 1972)	Original study: Personal interviews and examinations required several days on site at Lovelace Medical Foundation (LMF), Albuquerque, New Mexico, between June 1985 and September 1986.	Retrospective study using vital records data	Vietnam War service, both in theater and outside theater; PTSD.	Heart disease mortality		PTSD was prospectively associated with heart disease (HD) mortality among veterans free of HD at baseline. This study suggests that early-age HD may be an outcome after military service among PTSD-positive veterans	PTSD was prospectively associated with heart disease (HD) mortality among veterans free of HD at baseline. This study suggests that early-age HD may be an outcome after military service among PTSD-positive veterans
Boscarino 2014		US military veterans Vietnam era	4636	VA and 4 large non VA healthcare centers	Survey	Multiple	Hepatitis C and risk factors	N/A	Compared to nonveterans, these patients were older (p\0.001), more educated (p\0.001), less often foreign born (p = 0.009), more often married(p\0.001), less often employed, and less likely to have a history of drug abuse treatment (p\0.001). Comparison of specific risk factor differences for HCV infection by veteran status suggested that while injection drug use approached statistical significan…	No HCV risk factor was associated with Vietnam era veteran status.
Boscarino 2010	A Twin Study of the Association Between PTSD Symptoms and Rheumatoid Arthritis	Vietnam Era Twin (VET) registry patients who completed 1987 and 1991 surveys	3143 twin pairs	Various	Analysis of survey data to examine association between PTSD and rheumatoid arthritis (RA)	Combat	PTSD, RA		RA more common in those with less than high school education. Adult onset RA had significantly higher ptsd symptoms. link between PTSD symptoms and RA not fully explained by common familial or genetic influences.	N/A
Boscarino 2018	Mental Health Impact of Homecoming Experience Among 1730 Formerly Deployed Veterans From the Vietnam War to Current Conflicts: Results From the Veterans' Health Study	Veterans from Vietnam, Iraq/Afghanistan, Persian Gulf, and other conflicts.	1730	All veterans in the study were outpatients in the Geisinger Clinic, the largest multihospital system located in central and northeastern Pennsylvania	Chart review	Veterans from Vietnam, Iraq/Afghanistan, Persian Gulf, and other conflicts.	Mental health: PTSD, Depression, suicidality	None	Low homecoming support was associated with poorer mental healthe ven decades after service. Among Veterans of all service eras, 5.4% met the criteria for current PTSD, 8.3% met criteria for current major depression, and 5.4% had suicidal thoughts in the past 30 days.
Bourn 2016	Posttraumatic stress disorder and somatic complaints: contrasting Vietnam and OIF/OEF Veterans' experiences	Vietnam and OIF/OEF veterans	226 Vietnam Veterans; 132 Operation Iraqi Freedom (OIF)/Operation Enduring Freedom (OEF) veterans	PTSD clinic	Self-reported inventories and clinical interviews	PTSD	PTSD	Somatic symptoms	Vietnam Veterans were more likely to report limb/join pain (p < .05), fainting (p < .01), and shortness of breath (p < .001), whereas OIF/OEF Veterans were more likely to complain of head- aches (p < .001)	OIF/OEF vets > Vietnam vets with somatic symptoms with PTSD.
Boyle 2006	Covariation of psychological attributes and incident coronary heart disease in U.S. Air Force veterans of the Vietnam war	Male Veterans who participated in the Air Force Health Study (a 20-year study designed to evaluate the effects of herbicide exposure on various health outcomes in Air Force veterans of Operation Ranch Hand) conpared to Air Force veterans who served in Southeast Asia but were not occupationally exposed to herbi-cides in Vietnam	2105	Physical and psychological examinations were administered in 1982, 1985,1987, 1992, 1997, and 2002	Prospective case control study	Herbicide exposure on various health outcomes in Air Force veterans of Operation Ranch Hand	Associations of hostility, anger, depression, and anxiety, alone and in combination, to incident coronary heart disease	N/A	Adjusting for CHD risk factors, depression, anxiety, hostility, and trait anger were significant predictors of incident CHD. In addition, a factor analytically derived psychological risk factor composite score was the strongest predictor of CHD.	Adjusting for CHD risk factors, depression, anxiety, hostility, and trait anger were significant predictors of incident CHD.
Brioschi-Guevara 2015	Association between long-term cognitive decline in Vietnam veterans with TBI and caregiver attachment style	Vietnam War veterans with TBI and their caregivers	40	National Institute of Neurological Disorders and Stroke, National Institutes of Health, Bethesda, Maryland.	On the basis of caregivers' attachment style (secure, fearful, preoccupied, dismissing), participants with TBI were grouped into a high or low group. To examine the association between cognitive trajectory of participants with TBI and caregivers' attachment style, they ran four 2x 2 analyses of covariance on cognitive performances	Vietnam War veterans	TBI	N/A	After controlling for other factors, cognitive decline was more pronounced in participants with TBI with a high fearful caregiver than among those with a low fearful caregiver.	Cognitive decline was more pronounced in participants with TBI with a high fearful caregiver than among those with a low fearful caregiver.
Burkle 2022	Delayed-Onset Neuropathological Complications From a Foramen Magnum and Occipital Crest Focused TBI of the Vietnam War and Other Conflicts: Part III, Critique of Existing TBI Criteria and Their Operational Controversies	N/A	N/A	N/A	Discussion of current TBI categorization	TBI	N/A	N/A	"Current TBI categorization definitions based on concussion time alone (mild, moderate, and severe) are inconsistent with what science and research bring to the debate. This dilemma requires a multidisciplinary, science/medicine-led panel to immediately redesign criteria that take into consideration the latest science that recognizes reconsideration of both unconscious time factors and head posit…
Burton 1998	Serum dioxin, chloracne, and acne in veterans of operation ranch hand	Vietnam Veterans in Operation Ranch Hand	2233 Veterans, 952 in the study group (participated in Operation Ranch Hand) and 1281 in control group (Air Force Veterans not involved in Operation Ranch Hand)	Outpatient longitudinal study	Data analysis from longitudinal prospective epidemiologic study	Agent Orange, dioxin	Chloracne	Acne, serum dioxin levels	It found no meaningful or consistent association between dioxin exposure and prevalence of acne without or with regard to anatomical location. These results suggested that exposure of Ranch Hand veterans to dioxin was insufficient for the production of chloracne or perhaps the exposure may have caused chloracne that resolved and was currently undetectable.	There was no established link between Agent Orange/dioxin exposure, subsequent serum levels, and the development of acne or chloracne.
Chamie 2008	Agent Orange exposure, Vietnam War veterans, and the risk of prostate cancer								Note: This was an abstract for Chamie 2008 and contains the same information.
Chamie 2008	Agent Orange exposure, Vietnam War veterans, and the risk of prostate cancer	Male Vietnam War Veterans	13,144 men in the final cohort including those exposed to Agent Orange (n = 6214) and those unexposed (n = 6930)	Northern California VA Health System; chart review	Comprehensive retrospective cohort study	Agent Orange; dioxin	Prostate cancer		Twice as many exposed men were identified with prostate cancer (239 vs 124 unexposed men, respectively; odds ratio [OR], 2.19; 95% confidence interval [95% CI], 1.75-2.75). Agent Orange-exposed men were diagnosed at a younger age (59.7 years; 95% CI, 58.9-60.5 years) compared with unexposed men (62.2 years; 95% CI, 60.8-63.6 years), had a 2-fold increase in the proportion of Gleason scores 8 thro…	Veterans exposed to Agent Orange are at increased risk of prostate cancer, develop it at younger age, and had a more aggressive variant compared to counterparts not exposed to Agent Orange.
Chen 2009	Posttraumatic epilepsy and treatment	N/A	N/A	N/A	Review article	Penetrating head injury causing traumatic brain injury	Post traumatic epilepsy	N/A	Posttraumatic epilepsy might represent a large, complex problem that should not be ignored. Any plans to address the problem should be coordinated with existing polytrauma and TBI programs, and experts are available within the VA to evaluate the problem and design efficient, proactive solutions.	N/A
Conard 2016	Person-centered older military veteran care when there are consequences	N/A	N/A	N/A	Literature review	Agent Orange, trauma, military sexual trauma,	PTSD, Hepatitis C, homelessness	art therapy, reminiscing, animal assistance	Vietnam veterans have specific, complex, and unique clinical challenges and stressors that they have experienced after their return home and/or may still be facing.	This review of literature describes the specific exposures and associated healthcare conditions Vietnam veterans can face and encourages further education to improve care at civilian facilities.
Conley 2012	The long-term effects of military conscription on mortality: estimates from the Vietnam-era draft lottery	Draft-eligible men and women from the Vietnam era (born 1950-1952)	372128	Record review -- National Center for Health Statistics	Record review	Draft eligibility	Mortality	Malignant neoplasms, ischemic heart disease, chronic liver disease/cirrhosis, MVA, suicide	Analysis indicates that mortality for the draft-eligible population appears unaffected compared with both the expected proportion of eligible men by birth date and the female population regardless of educational attainment and nativity status. Similarly, analyses by underlying cause of death turned up little evidence that exposure to the draft may have elevated mortality attributable to, for exam…	Little convincing evidence of a lasting draft eligibility effect on the mortality of Vietnam-era birth cohorts after the initial ill effects.
Currier 2012	Examining the role of combat loss among Vietnam War veterans	Combat veterans from the National Vietnam Veterans Readjustment Study (NVVRS)	1,637 veterans who had served in the Vietnam theater between 1962 and 1975	All veterans in the NVVRS completed a lengthy interview assessing demographics and postwar concerns. They utilized existing information on age and educational background, but recoded ethnicity into two dichotomous variables according to whether participants reported being of African American or Hispanic/Latino ethnicity.	Retrospective	Vietnam war veterans	Vietnam War Veterans coping with traumas of various types while also grappling with the deaths of close personal friends.	N/A	When controlling for gender, age, ethnicity, educational background, exposure to non bereavement combat stressors, and recent bereavement experiences, combat loss was uniquely associated with past and current functional impairments among the veterans.	These findings highlight that combat loss might act as a uniquely challenging stressor among many service members and more empirical research is needed on this topic.
Cypel 2010	Mortality patterns of Army Chemical Corps veterans who were occupationally exposed to herbicides in Vietnam	Army Chemical Corps (ACC) Vietnam Veterans	2872 in ACC Vietnam cohort; 2737 in non-Vietnam cohort	Records review	Retrospective cohort study	Vietnam service; herbicides; Agent Orange	All-cause mortality	COPD, respiratory system cancer	Statistically significant excess mortality was found for ACC Vietnam veterans for chronic obstructive pulmonary disease (adjusted relative risk [ARR], 4.82; 95% confidence interval [95% CI], 1.10-21.18). When examining patterns for veterans in the Vietnam veteran subset, we found nonsignificant elevated ARRs among herbicide sprayers for all-cause, respiratory system disease, and respiratory syste…	Veterans with greater potential for exposure to Agent Orange may be at increased risk of mortality from respiratory disease, malignant and non-malignant.	severe limitation of study in that it lacked information on confounding factors such as smoking, alcohol use, diet, post-service exposures, etc.
Cypel 2018	Self-reported physician-diagnosed chronic obstructive pulmonary disease and spirometry patterns in Vietnam Era US Army Chemical Corps veterans: A retrospective cohort study	US Army Chemical Corps veterans of the Vietnam war	3913	N/A	Retrospective cohort; survey (self-reported data)	Agent Orange; dioxin	COPD	Spirometry metrics	COPD prevalence varied (self-reports: 20.1%; spirometry: 29.8%, 12.9%, 8.4% by fixed ratio, LLN, and specific obstruction definitions, respectively). Spirometric parameters did not differ by exposure. Self-reported COPD and herbicide exposure were significantly associated (adjusted odds ratio [aOR] = 1.82, 95% confidence intervaI: 1.48,2.24). No association was found between spirometric-AFO and h…	"A significant association was found between herbicide exposure and self- reported physician-diagnosed COPD but not when COPD diagnosis was based on spirometry."
Cypel 2019	Spirometric Pulmonary Restriction in Herbicide-Exposed U.S. Vietnam War Veterans	US Army Chemical Corps Vietnam Veterans	468 veterans	2013 Army Chemical Corps Vietnam-Era Veterans Health Study; health survey, medical records review, and physical exam/spirometry at veterans' homes	Cross-sectional study	Agent Orange/dioxin	Restrictive lung disease	COPD	Spirometric restriction in herbicide sprayers (15.7%, 95% CI: 10.6, 20.9) was almost twice that of nonsprayers (9.91%, 95% CI: 5.9, 13.9) (p = 0.081). While spirometric restriction was not significantly associated with herbicide exposure (adjusted odds ratio (aOR) = 1.64, 95% CI: 0.82, 3.29) despite the greater prevalence of restriction in sprayers versus nonsprayers, spirometric restriction was …	Restrictive lung disease prevalence was not significantly higher in herbicide-exposed Veterans.
Cypel 2022	The mental health of Vietnam theater veterans-the lasting effects of the war: 2016-2017 Vietnam Era Health Retrospective Observational Study	United States Vietnam theater veterans (VTs) who served in Vietnam, Cambodia, and Laos; nontheater veterans (NTs) without theater service; and age- and sex- matched nonveterans (NVs) without military service.	Veterans (n =42,393) and nonveterans (n = 6,885)	Mail survey: Vietnam Era Health Retrospective Obser- vational Study (VE-HEROeS)	Retrospective observational study	Vietnam theater service	Posttraumatic stress disorder (PTSD), depression, psychological distress, and overall mental health functioning	N/A	Mental health outcome prevalence was highest for VTs versus other cohorts, with the largest a OR, 2.88, for PTSD, 95% CI [2.46, 3.37], p < .001 (Model 4, VT:NT). Physical health and posttraumatic epilepsys contributed most to observed effects.	Mental health outcome prevalence was highest for VTs versus other cohorts
Cypel 2023	Substance Use in U.S. Vietnam War Era Veterans and Nonveterans: Results from the Vietnam Era Health Retrospective Observational Study	Vietnam era Veterans	23396	Outpatient	retrospective observational study, cross-sectional, self-reported survey data	Self reported substance use/abuse	Substance use veterans vs nonveterans	Pain, depression, number of potentially traumatic events	Substance use was higher among Vietnam era veterans versus nonveterans.
delaMonte 2022	Agent Orange Reviewed: Potential Role in Peripheral Neuropathy and Neurodegeneration	US Veterans and others exposed to Agent Orange	N/A	N/A	Review	Agent Orange, dioxin	Peripheral neuropathy, central nervous system disease	Dementia, neurocognitive disorders	Relatively high levels of Agent Orange exposure increased risk of developing peripheral neuropathy either alone or as a co-factor complication of diabetes mellitus and likely contributed to the pathogenesis of CNS degenerative diseases, including Alzheimer's, Parkinson's and vascular dementias.	Agent Orange can increase the risk of peripheral neuropathy and also additively impact the neurological effectof diabetes mellitus. Agent Orange's potential contribution to CNS degenerative diseases, including Alzheimer's, Parkinson's and vascular dementias are of particular interest in light of the rapidly aging population of Vietnam war veterans.
Delco 1998	Military history of patients with inflammatory bowel disease: an epidemiological study among U.S. veterans	US Veterans	10,544 IBD patients and 42,026 controls	Record review of inpatient and outpatient encounters	Case-control study	POW status, service in Vietnam, Agent Orange	IBD: Crohn's disease and Ulcerative Colitis	N/A	Subjects with Crohn's disease were younger than those with ulcerative colitis or without IBD (odds ratio: 0.85; 95% confidence interval [CI]: 0.83-0.87). Both types of IBD affected female veterans significantly more often than male veterans, the relative female predominance being more pronounced in Crohn's disease than ulcerative colitis (0.70; 0.61-0.81 vs 0.83; 0.71-0.96). Whites were more pron…	Exposures to poor sanitation conditions such as being an POW or being in Vietnam was protective and decreased risk of developing Crohn's disease.
Desai 2016	"I Want to Come Home": Vietnam-Era Veterans' Presenting for Mental Health Care, Roughly 40 Years After Vietnam	Vietnam Veterans	18	Mental health clinic, Northeastern USA	Interview/questionnaire	Vietnam service	PTSD, other mental health disorders	N/A	There were two main phases of veterans' experience: an earlier war/post-war phase and the subsequent pre-engagement/engagement phase.	N/A
Ditmars 2022	Associations between depression and cardiometabolic health: A 27-year longitudinal study	787 male twin veterans with polygenic risk score data who participated in the Harvard Twin Study of Substance Abuse (baseline) and the longitudinal Vietnam Era Twin Study of Aging (follow-up).	787	Data from the longitudinal Vietnam Era Twin Study of Aging (VETSA). VETSA is a longitudinal study of cognitive and brain aging in men, comprising a subset of twins from the Vietnam Era Twin Registry (VETR).	Prospective study	Depression symptoms	Cardiometabolic conditions (atrial fibrillation, diabetes, erectile dysfunction, hypercholesterolemia, hypertension, myocardial infarction, sleep apnea, and stroke)	N/A	Total depression symptoms were longitudinally associated with incident diabetes (OR=1.29, 95% CI 1.07-1.57), erectile dysfunction (OR=1.32, 95% CI 1.10-1.59), hypercholesterolemia (OR=1.26, 95% CI 1.04-1.53), and sleep apnea (OR=1.40, 95% CI 1.13-1.74) over 27 years after controlling for age, alcohol consumption, smoking, body mass index, C-reactive protein, and polygenic risk for specific health…	A history of depression symptoms by early midlife is associated with elevated risk for subsequent development of several self-reported health conditions. When isolated, non-somatic depression symptoms are associated with incident self-reported sleep apnea. Depression symptom history may be a predictor or marker of cardiometabolic risk over decades.
Dohrenwend 2008	War-related posttraumatic stress disorder in Black, Hispanic, and majority White Vietnam veterans: the roles of exposure and vulnerability	Black and Hispanic Vietnam vets	248 male veterans of the Vietnam War: 94 majority white, 70 Black, and 84 Hispanic	N/A	Retrospective analysis	Vietnam service	PTSD	N/A	Compared with majority whites, the Black elevation is explained by Blacks' greater exposure; the Hispanic elevation, by Hispanics' greater exposure, younger age, lesser education, and lower Armed Forces Qualification Test scores. PTSD elevation in Hispanics versus Blacks is accounted for mainly by Hispanics' younger age.	PTSD severity: hispanics > black > majority white
Dohrenwend 2013	THE ROLES OF COMBAT EXPOSURE, PERSONAL VULNERABILITY, AND INVOLVEMENT IN HARM TO CIVILIANS OR PRISONERS IN VIETNAM WAR-RELATED POSTTRAUMATIC STRESS DISORDER	Rigorously diagnosed male subsample from the National Vietnam Veterans Readjustment Study	260 men	N/A	Retrospective analysis	Combat exposure, pre-war vulnerability, and involvement in harming civilians or prisoners were examined, with only combat exposure proving necessary for disorder onset	PTSD	N/A	Harm to civilians or prisoners showed the largest independent contribution. Severity of combat exposure proved more important than pre-war vulnerability in onset; pre-war vulnerability at least as important in long-term persistence.
Doron-LaMarca 2015	Temporal Associations Among Chronic PTSD Symptoms in U.S. Combat Veterans	Male combat veterans	34 male combat veterans (28 with diagnosed PTSD, 6 with subclinical symptoms)	Mental health clinic	Time series analysis; PTSD symptoms were assessed every 2 weeks for up to 2 year	N/A	PTSD	N/A	Hyperarousal predicted subsequent fluctuations in the 3 other PTSD symptom clusters (reexperiencing, avoidance, emotional numbing) at subsequent 2-week intervals.	Clinical interventions targeting hyperarousal and emotional numbing symptoms may hold promise for PTSD of long duration.
Dougherty 2012	Combat-incurred bilateral transfemoral limb loss: a comparison of the Vietnam War to the wars in Afghanistan and Iraq	veterans with bilateral transfemoral limb loss following combat injury in either the Vietnam War or the recent conflicts in Afghanistan and Iraq	There were 501 subjects in the Vietnam group and 541 in the OIF/OEF group	The survey was conducted by mail, telephone, or Web site during 2007 to 2008	A cross-sectional survey	Service in OIF/OEF and in Vietnam	Combat-incurred bilateral transfemoral limb loss	N/A	Participants who served in OIF/OEF and those who served in Vietnam report comparable quality of life. prosthetic use continues to be a problem, especially as the service member ages
Eisen 1998	Contribution of emotionally traumatic events and inheritance to the report of current physical health problems in 4042 Vietnam era veteran twin pairs	US Veterans of Vietnam war	4,042 twin veterans	Outpatient survey	Retrospective, cross-sectional study	Combat exposure	Hypertension, respiratory conditions, persistent skin conditions, GI disorders, joint disorders, hearing problems	N/A	"Combat experiences explained a small proportion (0.7-8.4%) of the variance in the report of hypertension, respiratory conditions, persistent skin conditions, gastrointestinal disorders, joint disorders, and hearing problems. Childhood experiences shared by siblings are not clearly related to any health problem studied. By contrast, genetic factors explain 31-54% and noncombat experiences not sha…	Recognize that while combat may contribute somewhat to veterans’ health problems, genetic and non-combat factors often play a larger role.
Elliott 2015	Caring for Vietnam Veterans	US Veterans of Vietnam War	N/A	Review article	Review	Agent Orange, physical injury, psychological trauma	Hepatitis C, homelessness, PTSD, depression, sleep disturbances, chronic pain	N/A	"Military Veterans, especially those who served during the Vietnam era, have had life experiences very different from most U.S. citizens. As clinicians practicing in a home care setting, there is an opportunity to connect and establish rapport with these individuals and their families in meaningful ways. Developing awareness of the military and Veteran culture has the potential to improve patient…	Awareness and knowledge of military and Veteran culture and Vietnam Veterans' specific healthcare concerns can help physicians provide better care and improve patient safety and satisfaction.
Elliott 2017	End-of-Life Care for WW II, Korea, and Vietnam-Era Veterans	US Veterans of Vietnam War, Korean War, and World War 2	N/A	Review article	Review	Agent Orange, Hepatitis C, trauma	End-of-life care	PTSD, pain	To provide quality end of life care, caregivers outside the VA need to be aware of Veteran-specific healthcare needs and culture of military Veterans.	Veterans at the end of life may have different attitudes about their care and have healthcare needs specific to their time of service. Caregivers for Veterans may also have more emotional responses to EOL care and death of Veterans.
Ellsworth 2021	Risk Factors and Antipsychotic Usage Patterns Associated With Terminal Delirium in a Veteran Long-Term Care Hospice Population	Veterans admitted to hospice care in a long-term care unit	307	Long-term care unit; retrospective medical record review of 2 weeks prior to death	Retrospective case-control study	More than half of veterans admitted for hospice care experienced terminal delirium requiring treatment with antipsychotics	Terminal delirium	N/A	The identification of veterans most likely to develop terminal delirium will allow for early non-pharmacologic interventions and potentially decrease the need for treatment with antipsychotic medications.	In inpatient or hospice settings, screen older or critically ill veterans for delirium risk and incorporate non-pharmacologic interventions early.
El-Serag 2002	Psychiatric disorders among veterans with hepatitis C infection	US Veterans of Vietnam War with Hepatitis C	33824	VA Hospital	Chart review	Hepatitis C diagnosis; hospitalized between 1992-1999	Multiple psychiatric illnesses (including depression, PTSD, bipolar disorder, substance use disorders)	N/A	Among HCV-infected veterans, 85% had a past or present psychiatric illness, often co-occurring with drug/alcohol use disorders. Vietnam-era veterans had significantly higher rates of major psychiatric disorders compared to non-infected controls.	Hospitalists should screen for comorbid psychiatric disorders in veterans with HCV to coordinate integrated medical and mental health care.
El-Serag 2014	Racial differences in the progression to cirrhosis and hepatocellular carcinoma in HCV-infected veterans	US Veterans with Hepatitis C	149407	128 VA medical centers	Chart review -- VA clinical case registry	HCV RNA positive	Self reported race of Veterans with HCV	Cirrhosis and hepatocellular carcinoma (HCC)	Vietnam-era veterans comprised ~76% of the cohort. African Americans had higher rates of obesity, diabetes, alcohol abuse, and genotype 1 HCV; Hispanics had higher rates of diabetes, obesity, alcohol abuse, and HIV. These factors may contribute to differences in cirrhosis/HCC progression rates across racial groups (75.8%).	Hospitalists should recognize racial and lifestyle factors that can influence disease progression in HCV-infected veterans and tailor monitoring and interventions accordingly.
Fairman 2022	Association of Potential for Deaths of Despair With Age and Military Service Era	Veterans aged 19 years or older with active duty military service who responded to national survey on drug use and health (NSDUH) in 2015-2019.	9279	Outpatient survey	Retrospective cross-ectional analysis by service era	Active duty military service	Deaths of dispair (e.g. suicide, substance misuse)	Substance use/abuse	Younger adults have higher risk, but service-era effects are modest. Protective factors like religious attendance may mitigate risk. Different eras have different underlying stressors (e.g., hostility toward Vietnam vets vs. environmental exposures in modern conflicts).	Screen veterans (especially younger) for behavioral health issues; be mindful of era-specific stressors when assessing suicide/substance-use risk.
Feder 2008	Posttraumatic Growth in Former Vietnam Prisoners of War	Vietnam Veterans who were prisoners of war	30	National Institutes of Health; questionaire and interviews (2003-2005)	Qualitative interviews	Prisoner of war	Post-traumatic growth		Mean posttraumatic growth (PTGI) was moderate; severity of stress (e.g., longer captivity) predicted higher self-reported posttraumatic growth. Optimism was also correlated with more reported growth.	Some veterans with severe trauma histories may exhibit notable resilience and growth; consider positive coping factors when assessing mental health.
Foote 2015	Long-term health and quality of life experiences of Vietnam veterans with combat-related limb loss	Vietnam veterans with combat- related limb loss	247	In-depth interviews and survey data	Cross-sectional study	Combat in Vietnam	PTSD, depression	Chronic pain, decreased quality of life	Even 40 years after being injured, many Vietnam veterans continue to experience significant pain and mental health complications from their combat The prevalence of these health issues and the adverse effects of some of these on QOL underscore the importance of effective rehabilitation over the life course, especially including better mental health care and pain	Anticipate chronic comorbidities (pain, PTSD) in Vietnam veterans with limb loss; coordinate mental health and rehabilitative services.
Forsberg 2022	Risk factors for suicide in the Vietnam-era twin registry	Male Vietnam Veterans from twin registry with post-discharge deaths	2966	National registry, retrospective chart review	Retrospective cohort	Military service, PTSD symptom severity	Suicide death after military discharge	PTSD	Suicide risk is elevated among aging Vietnam-era Veterans with a history of PTSD, particularly those with the heaviest burden of symptoms. This association appeared to persist throughout follow-up, but there was no evidence that risk of suicide depends on previous combat exposure. Given the persistence of PTSD among Vietnam Veterans, targeted intervention programs and outreach for those Veterans …	PTSD symptom severity poses a degree of risk of suicide in Vietnam-era Veterans. Screen for PTSD severity in Vietnam-era veterans; those with high symptom burden may require urgent mental health interventions and close follow-up.
Friedman 2004	The Hawaii Vietnam Veterans Project: is minority status a risk factor for posttraumatic stress disorder?	Vietnam veterans of Hawaiian vs. Japanese ancestry	202, 100 Native Hawaiian and 102 Japanese-American veterans	Outpatient interviews	Cross-sectional	Combat in Vietnam	PTSD prevalence	N/A	Japanese-American veterans exhibited significantly lower current or lifetime prevalence of PTSD compared to Native Hawaiiian or white veterans, suggesting variation by ethnic background.	Cultural and ethnic factors can influence PTSD prevalence, so screen broadly, considering backgrounds.
Frueh 2005	Documented combat exposure of US veterans seeking treatment for combat-related post-traumatic stress disorder	Vietnam veterans	100 men	Mental health PTSD clinic visits 1997-1999	Retrospective analysis of combat documentation and self-report	Combat in Vietnam	PTSD	N/A	Significant number of treatment-seeking Veterans Affairs patients may over-report combat inolvement compared to official records.	Consider verifying military service records when relevant, since inaccurate combat histories could affect diagnoses and care plans.
Frumkin 2003	Agent Orange and cancer: An overview for clinicians	N/A	N/A	N/A	Review	Agent Orange	Soft tissue sarcoma, non-hodgkin lymphoma, hodgkin disease, respiratory cancers, prostate cancer, multiple myeloma, AML, GI cancers, brain cancers	Reproductive effects	Sufficient evidence links Agent Orange exposure to soft-tissue sarcoma, non-Hodgkin lymphoma, Hodgkin disease, and CLL. Other discussed cancers have limited or insufficient evidence of an association.	Because of the possibility of increased cancer risk in patients exposed to Agent Orange, physicians should take this into consideration when patients present with suspicious symptoms. They can also advise patients of their potential eligibility for VA benefits.
Fujiyoshi 2006	Molecular epidemiologic evidence for diabetogenic effects of dioxin exposure in U.S. Air force veterans of the Vietnam war	Vietnam veterans participating in Air Force Health Study	626 total; 313 known to have been exposed to dioxin versus 313 who were not known to have been exposed	Air Force Health Study; tissue sampling and mRNA analysis	Molecular epidemiology study	Agent Orange	Diabetes risk	N/A	A link exists between Agent Orange exposure and altered gene expression relevant to glucose metabolism, potentially increasing diabetes risk.	Consider dioxin exposure as a risk factor for diabetes in Vietnam-era Air Force veterans; ensure appropriate metabolic screening.
Goetz 2014	Posttraumatic stress disorder, combat exposure, and carotid intima-media thickness in male twins	Middle-aged male twin pairs rom the Vietnam Era Twin Registry	465	Clinical research facility in the Emory University Hospital	Observational	Combat in Vietnam	Subclinical cardiovascular disease	N/A	Among Vietnam War-era veterans, PTSD and combat exposure are both associated with carotid artery intima-media thickness. These associations appear to be mediated by shared familial or other early environmental factors.	Evaluate cardiovascular risk in veterans with PTSD/combat exposure; consider shared genetic or environmental influences.
Goldberg 2014	The association of PTSD with physical and mental health functioning and disability (VA Cooperative Study #569: the course and consequences of posttraumatic stress disorder in Vietnam-era veteran twins)	Male Vietnam era Veteran twins	5574	Outpatient, community based survey and interview	Cross-sectional	Military service during Vietnam, PTSD	PTSD; functional health and disability	N/A	PTSD and combat exposure were associated with diminished mental health functioning and increased disability, especially in aging Vietnam-era Veterans.	Screen aging Vietnam veterans for PTSD and functional impairments; coordinate rehabilitation and mental health as indicated.
Goldberg 2016	Prevalence of Post-Traumatic Stress Disorder in Aging Vietnam-Era Veterans: Veterans Administration Cooperative Study 569: Course and Consequences of Post-Traumatic Stress Disorder in Vietnam-Era Veteran Twins	In-theater vs. non-theater Vietnam vets	5,598 veterans (1,534 veterans younger than age 60 and 4,064 age 60 or above)	Vietnam Era Twin Registry; mailed questionnaire and telephone interivew	Observational	Military service in Vietnam	PTSD	N/A	Decades after service, many Vietnam veterans still experiene PTSD, highlighting the need for ongoing outreach and support.	Chronic and late-emerging PTSD can occur in older Vietnam veterans; consider facilitating mental health referrals even long after post-discharge.
Gould 2015	Depression and anxiety symptoms in male veterans and non-veterans: the Health and Retirement Study	Veterans 50 years old and older from the 2006 Health and Retirement Study	6577	Outpatient	Cross-sectional study	Military service	Depression and anxiety	N/A	Prevalence of increased depression and anxiety symptoms were similar between veterans and non-veterans overall, but Vietnam veterans displayed unique risk factors possibly tied to wartime experiences and less supportive homecoming.	Older Vietnam veterans may have distinct psychosocial stressors affecting their mental health in late life, so screening and support remain important.
Grant 2012	Associations of alcohol, nicotine, cannabis, and drug use/dependence with educational attainment: evidence from cotwin-control analyses	Twins who served in the military during Vietnam era	6242 (3121 pairs)	Outpatient	Cross-section study	Substance use (alcohol, nicotine, cannabis, other drugs)	Level of educational attainment	N/A	Early or heavy substance use correlated with lower education attainment. Lifetime alchol dependence and early nicotine use were linked to not completing 16 or more years of education.	Early and heavy substance use can negatively affect long-term psychosocial outcomes in veterans as evidenced by decreased education. Early utilization of addiciton support may benefit these veterans long-term.
Gupta 2006	Serum dioxin, testosterone, and subsequent risk of benign prostatic hyperplasia: A prospective cohort study of air force veterans	United States Air Force veterans involved in Operation Ranch Hand (spraying Agent Orange/dioxin/TCDD)	971 Operation Ranch Hand veterans, 1266 comparison veterans	Air Force Health Study, a longitudinal prospective epidemiological study	Prospective cohort	Agent Orange	Benign prostate hyperplasia (BPH)	Testosterone levels	Higher serum TCDD levels are associated with decreased risk of being diagnosed with BPH. The multivariate risk ratio for BPH in the comparison group was 0.84 (95% confidence interval, 0.73-0.98). Serum TCDD is also associated with lower testosterone levels in both Ranch Hand and comparison veterans.	Veterans exposed to Agent Orange with increasing TCDD serum levels had decreasing BPH risk.
Gurvits 2000	Neurologic soft signs in chronic posttraumatic stress disorder	Female survivors of childhood sexual abuse male Vietnam combat Veterans	59	Outpatient	Case-control	PTSD history	Neurologic compromise	N/A	Average neurologic soft sign scores of women with PTSD owing to sexual abuse in childhood and veteran men with combat-related PTSD were comparable and significantly higher than those of women sexually abused as children and combat veteran men without PTSD.	While evaluating veterans with cognitive or sensory complaints, hospitalists should be aware that chronic PTSD may manifest with mild neurological findings.
Hoenemeyer 2013	Urologic cancer risks for veterans exposed to Agent Orange	United States Vietnam Veterans exposed to Agent Orange	N/A	N/A	Review	Agent Orange	Prostate cancer, testicular cancers, bladder cancer, renal cancer	N/A	Limited or suggestive ecidence links Agent Orange with prostate cancer. There is insufficient evidence for testicular, renal, or bladder cancer.	Hospitalists should stay alert for prostate cancer in Agent Orange-exposed veterans. There is no strong evidence yet for other urologic cancers.
Huang 2018	Association of Depressive Symptoms and Heart Rate Variability in Vietnam War-Era Twins: A Longitudinal Twin Difference Study	The Vietnam Era Twin Registry, who served in the US military during the Vietnam War, and were discordant for depression at baseline were recruited	146	Data analysis	Longitudinal, cross-lagged twin difference study	Vietnam War service	Depressive symptoms and heart rate variability (HRV)	N/A	The association between depression and autonomic dysregulation, indexed by HRV, is bidirectional, with stronger evidence suggesting that autonomic function affects depression risk rather than vice versa.	In veterans with depression, consider and monitor for potential cardiovascular and dysautonomic issues as early management may benefit both mental and physical health.
Hunt 2008	Later life disability status following incarceration as a prisoner of war	Former US military POWs from several wars	328 POWs (277 from World War 2; 25 from Korean War; 26 from Vietnam War)	VA evaluations	Cross-sectional, retrospective	POW captivity	Disability	Emotional distress, long-term adverse health outcomes	POW captivity may contribute to higher rates of disabilities and worse health outcomes later in life.	Ex-POWs may have increased care needs including increased advanced age comorbidiites, mental health issues, and potential for functional decline.
Inoue 2023	Veteran and Military Mental Health Issues	N/A	N/A	N/A	Review	Mlitiary service	PTSD, depression, suicide, substance use disorders		Emphasizes the importance of screening for service history, identifiying risk factors unique to veteran populations, and making appropriate referrals.	Making appropriate referrals is an essential aspect of providing continued care for veterans to refer veterans to military or VA-related organizations, as they can benefit from treatment plans that involve providers and other veterans who understand their life experience
Jajosky 1998	Sarcoidosis diagnoses among U.S. military personnel: trends and ship assignment associations	US Navy veterans	1121 Navy veterans with sarcoidosis; 9040 Navy veterans without sarcoidosis as control group	Navy Health Research Center database	Case-control	Ship work vs. "clean ships"	Sarcoidosis	Dust-induced lung diseases; environmental lung diseases	When reported sarcoidosis incidence rates from 1943 to 1993 are examined, an unexplained peak of military sarcoidosis rates appears in the 1960s and 1970s along with a decline in the black/white ratio of these rates from about 17:1 to 6:1. The case-control analyses reveal a decreased risk for sarcoidosis diagnoses among men who worked only on "clean ships" or those such as hospital, research, car…	Vietnam-era Navy veterans may have higher rates of sarcoidosis with a decreased black:white ratio typically seen in the disease, though many of these cases could really be misclassified dust- or other environmental-exposure related lung diseases. Consider non-traditional exposures when evaluating respiratory complaints of VIetnam-era Navy veterans.
Johnson 2004	Long-term course of treatment-seeking Vietnam veterans with posttraumatic stress disorder: mortality, clinical condition, and life satisfaction	Male treatment-seeking Vietnam veterans with combat-related PTSD	47	A multidisciplinary, special- ized inpatient PTSD treatment program for Vietnam veterans	Longitudinal follow-up	Combat in Vietnam	PTSD	Substance use, violence, mortality	Vietnam veterans with PTSD enrolled in a specialized treatment program had reduced violence, substance use, and improved coping, but they continued to have high PTSD symptom levels and high mortality.	Even with treatment, chronic PTSD may have a high symptom burden and heighten health risks. Hospitalists should coordinate care and monitor for long-term health risks.	Inpatient psychiatric treatment programs are beneficial.
Kagan 1999	Elevated lipid levels in Vietnam veterans with chronic posttraumatic stress disorder	Male Vietnam veterans with chronic PTSD vs. substance abuse controls	73 with PTSD; 113 comparison	Inpatient PTSD unit at a VA Medical Center	Case-control	Vietnam War service; PTSD	Hyperlipidemia	N/A	Elevated cholesterol, low-density lipoprotein, triglycerides, and reduced high-density lipoprotein, were frequent in Vietnam veterans with chronic PTSD and are significant risk factors for coronary artery disease.	Consider PTSD in Vietnam war veterans as a high risk for coronary artery disease and cosider metabolic and cardivascular screening in such patients.
Kaiser 2017	Stressful and positive experiences of women who served in Vietnam	Female Veterans on the Vietnam Women's Memorial Project mailing list	1374	Mailed surveys	Cross-sectional, retrospective, survey data	Vietnam War service	Stressful experiences	Positive experiences	Stressful events had a stronger correlation with adverse health outcomes than positive events.	Femal Vietnam veterans have stress-related vulnerabilities so increased screening for mental health and other stress-linked conditions may be warranted.	Positive experiences were not as strongly associated with health outcomes as stressful ones.
Kang 2000	Prevalence of gynecologic cancers among female Vietnam veterans	Female US Vietnam veterans vs. female controls	4140 female Vietnam veterans; 4140 female controls	Data extraction, survey, telephone interview, records review	Retrospective case-control study	Vietnam military service	Gynecologic cancers (breast, ovarian, uterine, cervical)	N/A	No evidence of association between service in Vietnam and gynecologic cancer controlling for all other risk factors -- prevalence of cancer of the breast, ovary, uterus, or cervix among female Vietnam veterans was elevated but was not significantly different from that of female non-Vietnam veterans.	Female veterans of the Vietnam war are not at increased risk of breast, ovarian, uterine, or cervical cancer compared to non-Vietnam veterans, but standard screening applies.
Kang 2006	Health status of Army Chemical Corps Vietnam veterans who sprayed defoliant in Vietnam	United States Army Chemical Corps veterans	1499 exposed Vietnam veterans and 1428 non-Vietnam veterans with chemical operations jobs	Health survey and serum analysis	Cohort	Agent Orange	Diabetes, heart disease, hypertension, chronic respiratory disease	Hepatitis	Vietnam veterans who sprayed herbicides had significantly higher odds of diabetes (OR 1.50), heart disease (OR 1.52), hypertension (OR 1.32), and chronic respiratory conditions (OR 1.62).	Hospitalists should be vigilant for metabolic and cardiovascular comorbidities in veterans with occupational herbicide exposure.
Kanwal 2014	HCV genotype 3 is associated with an increased risk of cirrhosis and hepatocellular cancer in a national sample of U.S. Veterans with HCV	VA patients with HCV (2000-2009)	110484	VA medical centers	VA CCR chart review	HCV	HCC and cirrhosis	HCV genotype	After an overall follow up of 589,205 person-years, 11,306 (11.1%) patients developed cirrhosis for an incidence rate of 19.2 per 1000 person-years, and 2854 (2.6%) patients developed HCC for an incidence rate of 4.8 per 1000 person-years. The incidence rates of cirrhosis were 21.5 (95% CI=21.1-21.9), 16.6 (95% CI=15.6-17.7), 30.0 (95% CI=28.2-31.8), and 20.4 (95% CI=16.8-24.7) per 1000 person-ye…
Kelley-Cook 2016	Medication Needs Vary for Terminally Ill Vietnam Era Veterans With and Without a Diagnosis of PTSD	US Vietnam veterans	176 participants at EOL; 39 with PTSD, 137 control	Data analysis; chart extraction	Retrospective pilot study	PTSD	End of life care, symptoms control	N/A	72% of PTSD participants were receiving some form of PTSD medication (collective use of benzodiazepines, antipsychotics, antidepressants, and hypnotics) at the EOL versus 40% of the non-PTSD group (P = .0005). However, when broken down into individual drug components, there was not a statistically significant association between the diagnosis of PTSD and the need for benzodiazepines (P = .4413) a…	Vietnam veterans with PTSD at the end of life tend to receive more antidepressants and hypnotics. They often had more comorbid anxiety, depression, and insomnia. This could imply that PTSD symptoms treatment is important at EOL to improve care.
Kerger 2012	Re-analysis of Ranch Hand study supports reverse causation hypothesis between dioxin and diabetes	Operating Ranch Hand veterans	1940 of diabetics with increased serum dioxin levels; 1937 diabetics without elevated serum dioxin levels	Secondary data analysis	Prospective cohort study	Agent Orange, dioxin	Diabetes mellitus	Obesity, hyperlipidemia	The proposed causal relationship between higher dioxin blood concentrations and an increased incidence of diabetes in portions of the Ranch Hand population is probably an artifact. Indeed, the association in a substantial fraction of RH veterans is apparently related to temporary increases in serum dioxin levels plausibly due to diabetes progression (which may or may not involve weight loss). Tem…
Ketchum 2005	Postservice mortality of Air Force veterans occupationally exposed to herbicides during the Vietnam War: 20-year follow-up results	US Vietnam veterans of Operation Ranch Hand	1262 Ranch Hand veterans compared to 19078 comparison veterans	Air Force Health Study analysis	Retrospective cohort study	Agent Orange; dioxin	Risk of all-cause death	Risk of death caused by circulatory system diseases	The relative risk (RR) for all-cause death was borderline significantly increased (RR, 1.15; 95% confidence interval, 1.0 -1.3; p 0.06). The risk of death caused by cancer was not increased (RR 1.0), but the risk of death caused by circulatory system diseases was significantly increased among enlisted ground crew workers (RR 1.7; 95% confidence interval, 1.2-2.4; p 0.001).	Ranch Hand Veterans with Agent Orange exposure had increased risk of death from diseases of the circulatory system. All-cause postservice mortality trended toward increase but was not statistically significant.
Kilbourne 2017	Physical Health Conditions Among a Population-Based Cohort of Vietnam-Era Women Veterans: Agreement Between Self-Report and Medical Records	Women Vietnam-era Veterans from the Health of Vietnam Era Women's Study	4219 (900 medical records reviewed)	Various	Survey and medical record review	Military service	Various medical conditions	N/A	There was relatively high agreement for physical health conditions when self-report was compared with medical record review. As more women are increasingly represented in the military and more veterans in general seek care outside the Veterans Health Administration, accurate measurement of physical health conditions among population-based samples is crucial.	Self-report may be a reliable resource of information on physical health among Vietnam-era women veterans, especially given that most had a nursing background.
Knutson 2013	Injured brain regions associated with anxiety in Vietnam veterans	Vietnam War Veterans with penetrating brain injuries	233	Outpatient	Evaluate for association between CT Brain findings and anxiety	Penetrating brain injury	Anxiety	N/A	We detected an effect of brain damage on the presentation of anxiety, defined as worry, fear, or over-concern for present or future. Increased anxiety was associated with damage in the middle, inferior and superior temporal lobe, hippocampus, and fusiform regions, along with smaller areas in the inferior occipital lobe, parahippocampus, amygdala, and insula in the left hemisphere, and in a small …	Veterans with brain injury may be at risk for pathological anxiety
Koenen 2003	Risk factors for course of posttraumatic stress disorder among Vietnam veterans: a 14-year follow-up of American Legionnaires	American Legionnaires who had served in Southeast Asia during the Vietnam War and were followed over a 14-year period.	1377	Surveyed by mailed questionnaires in 1984 (Time 1) and again in 1998 (Time 2)	Cohort study	Combat exposure, perceptions of homecoming	PTSD	N/A	Recovery from PTSD is significantly influenced by perceived social support.
Koenen 2007	The consistency of combat exposure reporting and course of PTSD in Vietnam War veterans	Vietnam Veteran American Legionnaires who responded to two mailed surveys (1984, 1998; N = 1,462).	1462	Two mailed surveys (1984, 1998)	Cross sectional retrospective study	Vietnam war	Combat exposure reports may be biased by posttraumatic stress disorder (PTSD) symptom severity, leading to an inflated dose-response relation between combat exposure and PTSD.	N/A	Changes in exposure reporting were related to changes in PTSD symptoms
Kumar 2022	Resilience to Suicidal Ideation Among U.S. Military Veterans with Posttraumatic Stress: Results from the National Health and Resilience in Veterans Study	U.S. military combat veterans who served in the Vietnam War or Operation Enduring Freedom/Operation Iraqi Freedom/Operation New Dawn (OEF/OIF/OND)	149	Various	Retrospective data analysis	Combat/warzone service	Posttraumatic stress symptoms (PTSS)	Suidical ideation	Results suggest social connectedness, psychological resilience, and social engagement help moderate initial severe thoughts of suicide linked to PTSS, while social engagement might be the strongest protective factor against severe suicidal ideation over time. Empirically-supported prevention and treatment efforts enhancing social engagement may help promote resilience to severe PTSS-related suici…	Encourage/ facilitate engagement and social connectedness, psychological resilience, and social engagement to help moderate initial severe thoughts of suicide linked to PTSS.
Kutney-Lee 2021	Quality of end-of-life care for Vietnam-era Veterans: Implications for practice and policy	US Vietnam veterans	87,526 VA facility deaths; 39,296 who completed BFS data; 52.3% of these deaths were Vietnam-era veterans	N/A	Retrospective chart review	Inpatient veteran death	Bereaved Family Survey	N/A	Compared to prior generations, higher percentages of Vietnam-era Veterans had mental health/substance use diagnoses and disability. Similar percentages of family members in both groups reported that overall EOL care was excellent; however, post-traumatic stress disorder management ratings by families of Vietnam-era Veterans were significantly lower.	"Conclusions: Although current VA EOL practices are largely meeting the needs of Vietnam-era Veterans, greater focus on mental health comorbidity, including post-traumatic stress disorder, Agent Orange-related conditions, and ensuring access to quality EOL care in the community is warranted. Implications: Policymakers and healthcare professionals should anticipate more physical and mental health …
Laferrier 2010	Wheeled mobility: Factors influencing mobility and assistive technology in veterans and servicemembers with major traumatic limb loss from Vietnam war and OIF/OEF conflicts	245 veterans from the Vietnam war and 226 servicemembers and veterans from Operation Iraqi Freedom/Operation Enduring Freedom (OIF/OEF) conflicts with at least one major traumatic lower-limb loss	245 and 226 OIF/OEF veterans	Surveys	Cross-sectional descriptive survey	245 veterans from the Vietnam war and veterans from Operation Iraqi Freedom/ Operation Enduring Freedom (OIF/OEF) conflicts	Factors influencing mobility and assistive technology	N/A	The majority of the individuals from the Vietnam war and OIF/OEF conflicts with lower-limb loss choose to use a combination of mobility ATs for their means of mobility. Individuals sustaining multiple-limb loss, especially at proximal levels, tend to either abandon all prostheses in favor of a wheelchair for their primary means of mobility or choose to use both prostheses and a wheelchair. The av…
Landgren 2015	Agent Orange Exposure and Monoclonal Gammopathy of Undetermined Significance: An Operation Ranch Hand Veteran Cohort Study	US Vietnam veterans in Air Force Health Study	9 Ranch Hand Veterans and 479 comparison Veterans who participated in the 2002 follow-up examination of AFHS.	Air Force Health Study; multisite	Prospective cohort study	Agent Orange, dioxin	Monoclonal gammopathy of unknown significance	N/A	The prevalence of MGUS in Ranch Hand Veterans (7.1%) was higher than in comparison Veterans (3.1%) (adjusted OR=2.37, 95% CI, 1.27-4.44; P=0.007). The cohort status was significantly (P=0.0001) associated with TCDD levels: 47% of Ranch Hand Veterans had serum TCDD levels >10.92 ppt compared to 2.5% of comparison Veterans.	This supports an association between Agent Orange exposure and multiple myeloma.
Lenhardt 2012	Examining aggression in male Vietnam veterans who receive VA services: the role of traumatic events and combat exposure	Male Vietnam veterans ( Both traumatic events in civilian life and combat exposure were examined as correlates of aggression)	1328	Archival data from a multisite study conducted by the Cooperative Studies Program of the Department of Veteran Affairs (CSP-334) in the early 1990s	Retrospective data analysis	Pre- and postmilitary traumatic events and combat exposure	Aggression in Male Vietnam Veterans	N/A	Results indicated that pre- and postmilitary traumatic events and combat exposure were all related to perpetration of aggression at the bivariate level; r = .07, r = .20, and r = .13, respectively. When these variables were examined simultaneously, only combat exposure (Î² = .14, p < .001) and postmilitary traumatic events (Î² = .20, p < .001) were associated with aggression. No interaction effec…	N/A
Lundin 2015	Mortality from alcohol consumption and alcohol use disorder: Findings from the Vietnam Experience Study	Vietnam-era UA army personnel	4316	Outpatient	Telephone survey and medical exam	Alcohol consumption	Association between alcohol consumption and mortality	Alcohol use disorder	main finding was an increased risk of mortality during 15 years of follow up for those consuming more than the suggested risk use limit of fourteen drinks per week, even after controlling for alcohol use disorder or number of alcohol disorder symptoms.	>14 drinks per week increased risk of mortality.
Magruder 2015	Prevalence of Posttraumatic Stress Disorder in Vietnam-Era Women Veterans: The Health of Vietnam-Era Women's Study (HealthVIEWS)	Survey of 8742 women who were active-duty military personnel in the US Armed Forces at any time from July 4, 1965, through March 28, 1973, and alive as of survey receipt as part of Department of Veterans Affairs Cooperative Study 579, HealthVIEWS.	219 women	Various	Mailed and telephone surveys from May 16, 2011, through August 5, 2012, and analyzed from June 26, 2013, through July 30, 2015	Service in the Vietnam War, service in theater; wartime exposures, especially sexual discrimination or harassment and job performance pressures	PTSD	N/A	Vietnam service significantly increased the odds of PTSD relative to US service; this effect appears to be associated with wartime exposures, especially sexual discrimination or harassment and job performance pressures. Results suggest long-lasting mental health effects of Vietnam-era service among women veterans.
Magruder 2016	Long-Term Trajectories of PTSD in Vietnam-Era Veterans: The Course and Consequences of PTSD in Twins	VET Registry, a national sample of male-male twin pairs from all service branches who served on active duty during the Vietnam era	4138 veterans	Various	Twins were requested to complete and return a physical and mental health questionnaire by mail. A telephone interview used a structured psychiatric assessment to diagnose PTSD.	Service in the Vietnam War, service in theater	PTSD	N/A	PTSD remains a prominent issue for many Vietnam-era veterans, especially for those who served in Vietnam.
Maguen 2012	Killing in combat may be independently associated with suicidal ideation	1.3 million veterans: Vietnam veterans from the National Vietnam Veterans Readjustment Study (NVVRS).	Nationally representative sample of Vietnam veterans from the National Vietnam Veterans Readjustment Study (NVVRS).	1.3 million veterans who were eligible for the clinical interview by virtue of living in proximity to an interview site, located within 28 standard metropolitan regions throughout the United States	Cross-sectional, retrospective	Veterans who had higher killing experiences	Suicidal ideation	PTSD, depression, substance use disorders, and adjusted combat exposure.	Killing experiences are not routinely examined when assessing suicide risk.	Consider combat experience as a suicide risk.
Marmar 2015	Course of Posttraumatic Stress Disorder 40 Years After the Vietnam War: Findings From the National Vietnam Veterans Longitudinal Study	In-theater vs nontheater Vietnam vets	1450	Various	The NVVLS survey consisted of a self-report health questionnaire (n = 1409), a computer-assisted telephone survey health interview (n = 1279), and a telephone clinical interview	Service in the Vietnam era	PTSD	N/A	Approximately 271, 000 Vietnam theater veterans have current full PTSD plus subthreshold war-zone PTSD, one-third of whom have current major depressive disorder, 40 or more years after the war. These findings underscore the need for mental health services for many decades for veterans with PTSD symptoms.
Martinez 2021	Agent Orange Exposure and Dementia Diagnosis in US Veterans of the Vietnam Era	US Vietnam veterans who received VHA care 2001-2015 excluding those with dementia at baseline and unclear Agent Orange exposure status	511,189 Veterans	Inpatient or outpatient VHA care with data from 2001-2015	Cohort study	Agent Orange, dioxin	Dementia	Diabetes, amyloidosis	Veterans exposed to Agent Orange were nearly twice as likely as those not exposed to receive a dementia diagnosis over a mean (SD) of 5.5 (3.8) years of follow-up (1918 of 38 121 [5.0%] vs 6886 of 278 230 [2.5%]; adjusted hazard ratio: 1.68 [95% CI, 1.59-1.77]). Veterans with Agent Orange exposure developed dementia at a mean of 1.25 years earlier (at a mean [SD] age of 67.5 [7.0] vs 68.8 [8.0] y…	Veterans with Agent Orange exposure were nearly twice as likely to be diagnosed with dementia.
Maynard 2018	Disability Rating, Age at Death, and Cause of Death in U.S. Veterans with Service-Connected Conditions	Veterans with service connected conditions who died between 2004 and 2014 (different service eras)	605493	Various	Chart review	VA service-related conditions	Death related to service connected conditions	Service-connected disability	The most frequent were tinnitus, auditory conditions, and PTSD. Veterans with mental illness conditions, including PTSD, anxiety, or depression, accounted for 28% of decedents. Almost 80% of those with service-connected anxiety were men born prior to 1939. For Veterans of the Vietnam era, 54,295 had service-connected conditions presumed to be related to Agent Orange exposure. There were only 84 (…
McFall 1999	Analysis of violent behavior in Vietnam combat veteran psychiatric inpatients with posttraumatic stress disorder	m=Male Vietnam veterans seeking inpatient treatment for PTSD	228	Vietnam Combat Veteran Psychiatric Inpatients with Posttraumatic Stress Disorder	Prospective case control study	Combat	PTSD	N/A	PTSD inpatients engaged in more types of violent behavior than both comparison conditions. Correlates of violence among PTSD inpatients included PTSD symptom severity and, to a lesser degree, measures of substance abuse. These findings justify routine assessment of violent behavior among inpatients with PTSD, as well as application of specialized interventions for anger dyscontrol and aggression.
Metzger 2008	Basal and suppressed salivary cortisol in female Vietnam nurse veterans with and without PTSD	40 female Vietnam nurse veterans who had current, chronic PTSD (Current) vs. 43 who never had PTSD (Never)	83	Inpatient	Randomized controlled trial	Service in the Vietnam era	PTSD	N/A	PTSD alone is insufficient to produce low basal cortisol and/or cortisol hyper-suppression.
Meyer 2002	Incidence of CTCL in Vietnam veterans	Vietnam veterans with cutaneous T-Cell lymphoma (CTCL)	7	Outpatient	Questionnaire	Agent Orange	CTCL	N/A	No new CTCL patients were Vietnam Veterans, but more as expected in the 10 years following this publication.
Michalek 1999	Serum dioxin, insulin, fasting glucose, and sex hormone-binding globulin in veterans of Operation Ranch Hand	US Vietnam veterans of Operation Ranch Hand	871 Operation Ranch Hand veterans and 1121 comparison veterans	Outpatient, longitudinal	Cohort study	Agent Orange, dioxin	Insulin levels, fasting glucose, sex hormone-binding globulin	Diabetes mellitus	Among nondiabetic veterans, insulin was increased in those in the high dioxin exposure category. Levels of sex hormone-binding globulin suggest a compensatory metabolic relationship between dioxin and insulin regulation.
Michalek 2001	Relation of serum 2,3,7,8-tetrachlorodibenzo-p-dioxin (TCDD) level to hematological examination results in veterans of Operation Ranch Hand	US Vietnam veterans of Operation Ranch Hand	953 in Operation Ranch Hand group and 1280 in Comparison group who completed follow-up	Air Force Health Study, outpatient longitudinal	Cohort study	Agent Orange, dioxin	Hematological changes	Red blood cell count, hemoglobin, hematocrit, mean corpuscular volume, white blood cell count, platelet count, erythromycin sedimentation rate	Compared with veterans not involved in Operation Ranch Hand, those with the highest TCDD levels in Operation Ranch Hand had mean corpuscular volumes that were about 1% higher and platelet counts that were about 4% higher. These small increases were unlikely to be of clinical significance and may not have been caused by TCDD.	In this study, there is no evidence of clinically significant hematological changes associated with dioxin exposure.
Michalek 2001	Serum dioxin and peripheral neuropathy in veterans of Operation Ranch Hand	United States veterans of Operation Ranch Hand	761 Ranch Hand Veterans participating in all exams and follow-up with 1086 comparison	Outpatient, longitudinal	Cohort study	Agent Orange, dioxin	Peripheral neuropathy	N/A	There was a statistically significant increased risk of all indices of peripheral neuropathy among Ranch Hand veterans in the high exposure category and an increased risk of diagnosed peripheral neuropathy incorporating bilateral vibrotactile abnormalities of the great toes.	Veterans exposed to Agent Orange with high serum dioxin levels may have increased risk for peripheral neuropathy.
Michalek 2003	Diabetes mellitus and 2,3,7,8-tetrachlorodibenzo-p-dioxin elimination in veterans of operation ranch hand	US Vietnam veterans of Operation Ranch Hand	343 Veterans (92 with diabetes; 252 without diabetes)	Outpatient, longitudinal	Cohort study	Agent Orange, dioxin	Diabetes mellitus	Dioxin (or TCDD) elimination rate	Without adjustment for age, body mass index, family history of diabetes, and smoking history, the time to onset of diabetes decreased and the risk of diabetes increased with a diminished elimination rate. However, after adjustment, diabetes time to onset and occurrence were not significantly associated with TCDD elimination. Analyses of covariance found no significant difference between the avera…	There is no significant relationship between rate of dioxin elimination and occurrence of or time to onset of diabetes.
Michalek 2003	Serum dioxin and psychological functioning in U.S. Air Force veterans of the Vietnam War	US Vietnam veterans of Operation Ranch Hand	1109 Operation Ranch Hand Veterans and 1493 comparison Veterans	Outpatient, longitudinal	Cohort study	Agent Orange, dioxin	Psychological abnormalities	PTSD, anxiety, somatization, depression	In contrasts of Ranch Hand veterans with comparison veterans with no known occupational exposure, we found few consistent differences in psychological functioning per objective, standardize testing. No association between dioxin exposure and PTSD symptoms.	There is no clear evidence to support an association with dioxin exposure and psychological abnormalities.
Michalek 2008	Diabetes and cancer in veterans of Operation Ranch Hand after adjustment for calendar period, days of spraying, and time spent in Southeast Asia	US Vietnam veterans of Operation Ranch Hand	1196 veterans of Operation Ranch Hand; 1853 comparison veterans of Vietnam war	Air Force Health Study, longitudinal outpatient	Cohort study	Agent Orange, dioxin	Diabetes mellitus	Cancer	Risk of diabetes was increased among Ranch Hand veterans who served during or before 1969 and who experienced at least 90 days of spraying. With regard to cancer, although the sample sizes were approximately halved due to the addi- tional stratification on time served in SEA (Table 5), cancer risk increased significantly with log(TCDD) in the combined cohort and the RR of all- site SEER cancer wa…	There are associations between dioxin and diabetes and between dioxin and cancer that are strengthened when adjusting for calendar period of service, days of spraying, and, for cancer, time spent in SEA. This implies calendar period of services, number of days spraying, and time spent in SEA are important confounders in Air Force Health Study and could affect health impacts of dioxin exposure.
Mohamed 2019	Tauopathy in veterans with long-term posttraumatic stress disorder and traumatic brain injury	Vietnam war veterans with h/o of war-related TBI and/or PTSD	80	outpatient	Cross sectional study comparing cognitive function and MRI/PET results between 4 groups (TBI, PTSD, both, control)	TBI and/or PTSD	Cognitive deficits		Results suggest that a history of TBI and/or PTSD might initiate pathological changes eventually coming to resemble aspects of tauopathy in AD, and manifesting insignificant (but not yet pathological) deficits across a range of cognitive domains. Our findings show for the first time that a history of TBI and/or PTSD is associated with increased tauopathy resemblingAD-typical and atypical patterns…	A history of TBI and/or PTSD is associated with increased tauopathy resembling AD-typical and atypical patterns, and is correlated with impaired neuropsychological function.
Mohamed 2021	White Matter Alterations Are Associated With Cognitive Dysfunction Decades After Moderate-to-Severe Traumatic Brain Injury and/or Posttraumatic Stress Disorder	Vietnam Veterans	160	Outpatient	Comparison of neuropsychological measurements MRI findings of 4 cohorts (PTSD, TBI, Both, no service related injury)	TBI and/or PTSD	Development of Alzheimer's disease	N/A	This study demonstrated the presence of relative cognitive deficits in the TBI+PTSD and PTSD groups nearly 5 decades following the traumata, which were associated with structural and microstructural abnormalities. The spatial extent of the alterations followed a rank order of PTSD > TBI+PTSD > TBI and correlated with relative declines in cognitive status and greater Ab deposition in the PCC, atte…	This study demonstrated the presence of relative cognitive deficits in the TBI+PTSD and PTSD groups nearly 5 decades following the traumata, which were associated with structural and microstructural abnormalities.
Mossanen 2017	Exploring exposure to Agent Orange and increased mortality due to bladder cancer	US Vietnam Veterans	N/A	N/A	Review	Agent Orange, dioxin	Bladder cancer	N/A	Studies exist that suggest an association between dioxin and occurrence of bladder cancer and increased mortality from bladder cancer.	Consider increased bladder cancer surveillance and prompt treatment of bladder cancer for veterans with Agent Orange exposure.
Mowery 2020	Increased risk of head and neck cancer in Agent Orange exposed Vietnam Era veterans	US Vietnam veterans	8,877,971 patients identified as serving during Vietnam Era; 1,965,810 reported Agent Orange exposure; 54,717 had head/neck CA	Veterans Affairs Corporate Data Warehouse	Retrospective cohort analysis	Agent Orange, dioxin	Head and neck cancer	Upper aerodigestive tract cancer	On univariate analysis (Table 2), Agent Orange exposure significantly predicted head and neck cancer, with a relative risk of 1.10 for upper aerodigestive tract cancers. Oropharynx, nasopharynx, larynx, sinonasal, and thyroid subsites were all significantly predicted by Agent Orange exposure as well. Thyroid cancers had highest relative risk at 1.24. Patients with Agent Orange exposure developed …	There is an association with self-reported Agent Orange exposure and diagnosis of head and neck cancer. 10% increase in upper aero digestive tract cancers.
Munshi 2015	Association of Agent Orange With Plasma Cell Disorder: Further Evidence	US Vietnam veterans; Operation Ranch Hand	N/A	N/A	Review	Agent Orange, dioxin	Multiple myeloma	Plasma cell disorder	The study by Landgren et al in this issue of JAMA Oncology now provides further evidence of an association between Agent Orange exposure and development of plasma cell disorder. The study reports a 7.1% prevalence of monoclonal gammopathy of undetermined significance (MGUS) in 479 Operation Ranch Hand veterans exposed to Agent Orange while serving as US Air Force personnel conducting aerial spray…	There does seem to be a link between Agent Orange exposure and development of multiple myeloma -- if a Veteran has such exposure, consider MM in your differential in right clinical context.
Na 2023	Mental health of U.S. combat veterans by war era: Results from the National health and Resilience in veterans study	World War II or Korean War veterans (n = 61, weighted 4.9%), Vietnam War veterans (n = 767, weighted 44.5%), Gulf War veterans (n = 168, weighted 14.5%), and Iraq/Afghanistan War veterans (n = 261, weighted 36.2%).	1257	Analyzed data from the 2019-2020 National Health and Resilience in Veterans Study	Retrospective data analysis	War exposure	Sociodemographic, military, and mental health factors were examined		Iraq/Afghanistan war veterans reported the greatest lifetime trauma and combat exposure severity, and were most likely to screen positive for lifetime PTSD (weighted 29.3%), current alcohol use disorder (weighted 17.2%), and current drug use disorder (weighted 12.4%). Specifically, more than 1-in-4 Iraq/Afghanistan War veterans (weighted 26.3%) reported current suicidal thoughts. Findings provide…
National Academies of Science, Medicine, and Engineering 2017	Veterans and Agent Orange: Update 2014	Vietnam veterans	N/A	N/A	Epidemiologic study review	herbicides including 2,4-D, 2,4,5-T, and dioxin	Various		Updated lists of Vietnam-era herbicide associated medical conditions per the National Academies of Sciences, Engineering, and Medicine. "sufficient evidence of an association [with]...soft-tissue sarcoma, non-Hodgkin lymphoma, chronic lymphocytic leukemia, Hodgkin lymphoma, Chloracne" and "limited or suggestive evidence of an association [with]...laryngeal cancer, cancer of the lung, bronchus or …	U.S. military Veterans in Vietnam 1962-1971 could have been exposed to herbicides with potential associations of the above health outcomes.
Nelson 2015	Neurotherapy of Traumatic Brain Injury/Post-Traumatic Stress Symptoms in Vietnam Veterans	Vietnam Veterans	2	Outpatient	Pre and post Flexyx Neurotherapy System treatment questionnaires	TBI history and PTSD diagnosis	TBI, PTSD	Cognition, pain, sleep, fatigue, and mood/emotion, including post-traumatic stress symptoms, as well as for overall activity levels	Decrease PTSD Symptom Scale scores for both veterans following FNS treatment	Neurotherapy can improve PTSD symptom scale scores.
Ney 2021	Is post-traumatic headache in veterans different than traumatic brain injury with headache?	Veterans with post-traumatic headache, TBI, primary headache disorder	72698	Various	Cross-sectional sample of Veterans Health Administration data over 12 year period	History of trauma	Post-traumatic headache vs history TBI + primary headache d/o	N/A	In younger veterans with more recent military service the association between TBI and headache may be less recognized	TBI can result in post-traumatic headaches.
Neylan 1998	Sleep disturbances in the Vietnam generation: findings from a nationally representative sample of male Vietnam veterans	The National Vietnam Veterans Readjustment Study is a cross-sectional survey of three groups: theater veterans (who served in Vietnam and the airspace and waters surrounding Vietnam), era veterans (who served on active duty in the U.S. Armed Forces during the Vietnam era but not in the Vietnam theater), and age and gender matched civilian comparison subjects.	1200 in theater Vietnam vets; 412 nontheater vietnman vets and 450 civilians	Archival analysis of the National Vietnam Veterans Readjustment Study database using correlations and linear statistical models.	Cross sectional survey	PTSD	PTSD	N/A	Frequent nightmares appear to be virtually specific for PTSD. The nightmare is the domain of sleep disturbance most related to exposure to war zone traumatic stress.
Nguyen 2002	Spectrum of disease in U.S. veteran patients with hepatitis C	VA patients with HCV who met eligibility criteria for interferon alpha-2b therapy	206	Minneapolis VA medical center multidisciplinary med-psych chronic hepatitis clinic	Chart review + liver biopsy for eligible patients	Hepatitis C	Liver fibrosis	Psychiatric comorbidities	Advanced fibrosis is common in this cohort of veteran patients with chronic hepatitis C, and the over-whelming majority of these patients have psychiatric and/or substance abuse diagnoses. Despite these comorbidities, the majority received interferon therapies in the context of a multidisciplinary clinic. These data emphasize the importance of hepatitis C care that includes linkage of medical car…	N/A
Nwanaji-Enwerem 2020	Serum dioxin levels and sperm DNA methylation age: Findings in Vietnam war veterans exposed to Agent Orange	US Vietnam veterans with dioxin exposure	37 male members of Air Force Health Study	Air Force Health Study; outpatient prospective cohort study	Cohort study	Agent Orange, dioxin	Sperm DNA methylation	Male reproductive capacity	Dioxin exposure is associated with increases in sperm methylation age, a potential novel measure of male reproductive health, in a sample of Vietnam War veterans exposed to Agent Orange.
Ortega 2000	Posttraumatic stress disorder among Hispanic Vietnam veterans	Male, in-theater Vietnam vets	1195	N/A	Secondary data analyses of the National Vietnam Veterans Readjustment Study	Among others, combat experience, participation in atrocities, and exten- sive war-zone experience.	PTSD	N/A	Hispanic Vietnam veterans, especially Puerto Rican Vietnam veterans, have a higher risk for PTSD and experience more severe PTSD symptoms than non-Hispanic white Vietnam veterans, and these differences are not explained by exposure to stressors or acculturation. This high level of symptoms was not accompanied by substantial reduction in functioning, suggesting that the observed differences in sym…
Pardini 2010	Ventromedial prefrontal cortex modulates fatigue after penetrating traumatic brain injury	US Vietnam veterans	97 veterans with penetrating brain injury; 37 control	Vietnam Head Injury study registry; questionnaires, CT imaging, outpatient neuropsych testing	Case control study	Penetrating brain injury	Fatigue	N/A	Penetrating brain injuries of the ventromedial prefrontal cortex were more associated with fatigue; in fact larger lesions were associated with more fatigue. Dorso/lateral prefrontal cortex injuries were not associated with more fatigue than those with nonfrontal lesions and healthy controls.	If a Veteran has a penetrating brain injury history, ventromedial prefrontal cortex injuries are specifically associated with fatigue and can be considered for undifferentiated fatigue concerns.
Patterson 2016	Skin diseases associated with Agent Orange and other organochlorine exposures	Vietnam veterans with Agent Orange associated skin conditions	N/A	N/A	Systematic review	Agent Orange	Skin conditions associated with Agent Orange exposure	N/A	Evidence has demonstrated a correlation between organochlorine contact and the acute cutaneous development of chloracne, many other skin diseases remain contentious. Age-appropriate patients given a diagnosis of PCT, cutaneous lymphomas, and soft-tissue sarcomas should be screened for industrial exposure or military service with subsequent VA referral for Agent Orange exposed veterans to undergo …	Veterans with certain dermatological conditions (PCT, cutaneous lymphoma, and soft-tissue sarcomas, for example) should be screened for industrial or military-associated exposures and refer to VA for Agent Orange evaluation.
Pavuk 2003	Serum 2,3,7,8-tetrachlorodibenzo-p-dioxin (TCDD) levels and thyroid function in air force veterans of the Vietnam War	US Air Force veterans involved in Operation Ranch Hand, the unit responsible for the aerial spraying of herbicides, including TCDD-contaminated Agent Orange, during the Vietnam War from 1962 to 1971.	1,009 Ranch Hand and 1,429 Comparison veteran	Data analysis of lab results	Cross-sectional case control study	Agent Orange	Thyroid function	None	Statistically significantly increased TSH means at the 1985 and 1987 examinations in the High category and a significant increasing trend across the three Ranch Hand TCDD categories in 1982, 1985, 1987 and 1992. Repeated-measures analysis found significantly increased TSH means in the High TCDD category. No significant relation was found between the occurrence of thyroid disease and TCDD category…	TCDD affects thyroid hormone metabolism and function in Ranch Hand veterans. They found an increased mean TSH in the highest TCDD category of Ranch Hand veterans and significant increasing trends in mean TSH with TCDD category.
Pavuk 2006	Prostate cancer in US Air Force veterans of the Vietnam war	US Air Force veterans of Vietnam War	1197 veterans of Operation Ranch Hand; 1854 comparison veterans	Air Force Health Study	Retrospective cohort study	Agent Orange; dioxin	Prostate cancer	N/A	No increased risk of prostate cancer in veterans of Operation Ranch Hand and others in Air Force Health Study cohort. However, when stratified for those serving earlier in war (when Agent Orange had higher dioxin concentration, and longer time served in Vietnam area, there was an elevated risk.
Pavuk 2014	Serum concentrations of TCDD and other dioxin-like compounds in US Air Force veterans of Operation Ranch Hand	US Vietnam veterans of Operation Ranch Hand	1950; 777 exposed to Agent Orange; 1173 comparison Veterans	Outpatient, longitudinal	Cohort study	Agent Orange, dioxin	Serum dioxin concentration	N/A	The median 2,3,7,8-tetrachlorodibenzo-p-dioxin (TCDD) concentrations in 2002 were 5.0 pg g-1 lipid inRanch Hands and 2.2 pg g-1 lipid in Comparisons.	These findings support the assumption that the Ranch Hand veterans were not more highly exposed to dioxin-like compounds other than TCDD than were Comparison veterans or the general US population.
Phillips 2015	Raised levels of immunoglobulin G, A and M are associated with an increased risk of total and cause-specific mortality: the Vietnam Experience Study	US Army Vietnam veterans	4225	Service files, telephone interviews, medical exam	Prospective cohort study	Army service in Vietnam era; subsequent IgA/IgM/IgG levels	All-cause mortality	CV disease mortality, cancer mortality, external mortality	"In multiply adjusted analyses, in general, the higher the immunoglobulin concentration, the greater the risk of death. Thus, IgA (HR=2.0 95% CI 1.47 to 2.73), IgM (HR=1.5 95% CI 1.11 to 1.91) and IgG (HR=5.8 95% CI 3.38 to 9.95) were positively related to all-cause mortality. Corresponding results for other causes of mortality were 4.7 (2.64 to 8.19), 3.5 (2.29 to 5.45) and 33.4 (15.13 to 73.64)…
Pless Kaiser 2017	Women at war: The crucible of Vietnam	Female Vietnam Veterans, VWMP mailing list	2443 (1285 analyzed)	Various	Survey	Vietnam military service	Warzone stressors/exposures	Social support, health and well-being outcomes	Short-term (<10 years) military service women (28%) were more likely to report their Vietnam experience as "highly stressful" than were career ( > 20 years; 12%) and civilian women (13%). Additional differences regarding warzone experiences, homecoming support, and health outcomes were found among groups. All military and civilian women who served in Vietnam were less likely to have married or h…	N/A
Price 2001	Remission from drug abuse over a 25-year period: patterns of remission and treatment use	Vietnam war enlisted men	841	Outpatient	Survey	Illicit drug use/abuse	Drug use and remission rates	N/A	Relatively stable patterns of frequent use in adulthood were found, with the mean duration from initiation to the last remission ranging from 9 to 14 years. A majority attempted to quit; however, most did not use traditional drug treatment in their last attempts. Fewer than 9% of the then-current drug users were treated in inpatient or outpatient settings at the time of data collection. Most drug…
Psevdos 2018	Screening US Vietnam Veterans for Liver Fluke Exposure 5 Decades After the End of the War	Vietnam Vetereans	50	Northport Veterans Affairs Medical Center	Pilot prospective epidemiological study	Eating raw or undercooked fish from the rivers in Vietnam during their service	Clonorchiasis caused by Clonorchis sinensis and opisthorchiasis caused by Opisthorchis viverrini	Cholangiocarcinoma	One Veteran being diagnosed with CCA. Of the 50 Veterans, 24% tested positive for serum IgG antibodies to C. sinensis. Those who tested positive had no detectable liver fluke parasites by fecal examination. This study shows evidence of exposure to liver flukes in US soldiers during their service in the Vietnam War. Further research is needed to examine the possible link of liver fluke infection a…	This study shows evidence of exposure to liver flukes in US soldiers during their service in the Vietnam War. An association with cholangiocarcinoma was not demonstrated.
Raymont 2010	Correlates of posttraumatic epilepsy 35 years following combat brain injury	Vietnam Veterans	199	Outpatient	Prospective, longitudinal follow-up	Head injury	Posttraumatic epilepsy	N/A	The prevalence of seizures (87 patients, 43.7%) was similar to that found during phase 2 evaluations 20 years earlier, but 11 of 87 (12.6%) reported very late onset of posttraumatic epilepsy after phase 2 (more than 14 years after injury). Those patients were not different from patients with earlier onset posttraumatic epilepsy in any of the measures studied. Within the phase 3 cohort, the most c…	Patients with penetrating head injuries carry a high risk of post traumatic epilepsy decades after their injury, and so require long-term medical follow-up.
Renshaw 2014	Gender differences in the associations of PTSD symptom clusters with relationship distress in U.S. Vietnam veterans and their partners	U.S. Vietnam Veterans	375 male; 90 female	Subjects were interviewed for 3-5 hours in their homes about topics including psychological health, combat and postwar experiences, and family adjustment	"To test our primary question regarding gender differences in associations of PTSD symptom clusters with relationship distress, we utilized path analysis."	PTSD	PTSD	N/A	Couples-based interventions (e.g., psychoeducation regarding emotional numbing symptoms as part of PTSD) are particularly important for both female partners of male veterans and female veterans themselves
Rytel 2021	DNA methylation in the adipose tissue and whole blood of Agent Orange-exposed Operation Ranch Hand veterans: a pilot study	US Vietnam veterans of Operation Ranch Hand	37 patients with adipose samples; 42 patients with whole blood samples	Air Force Health Study	Retrospective cohort study	Agent Orange, dioxin	Epigenome effects	DNA methylation	This study found limited evidence of dioxin associated DNA methylation in adipose tissue and whole blood in this pilot study of Vietnam War veterans.	N/A
Schlenger 2015	A Prospective Study of Mortality and Trauma-Related Risk Factors Among a Nationally Representative Sample of Vietnam Veterans	Vietnam era veterans	2348	Various	Prospective mortality assessment	Fought in Vietnam theater, served during Vietnam era	Mortality	PTSD	High level of exposure to war zone stress was independently associated with mortality for both male and female theater veterans after adjustment for sociodemographic characteristics, PTSD, and physical comorbid conditions. Theater veterans with a high level of exposure to war zone stress and a high probability of PTSD had the greatest mortality risk (adjusted hazard ratio = 2.34, 95% confidence i…	High level of exposure to war zone stress in Vietnam and high probability of PTSD had the greatest mortality risk.
Schmidt 2019	Four Decades after War: Incident Diabetes among Women Vietnam-Era Veterans in the HealthViEWS Study	Women Vietnam War-era U.S. veterans, a population-based retrospective cohort who served during 1965-1973 completed a health interview in 2011-2012.	4,734 women who served in Vietnam (most exposure), 2,062 who served near Vietnam (intermediate exposure), and 5,313 who served primarily in the United State	Chart review	Population-based retrospective cohort	Warzone (theater) service	Diabetes	N/A	This study analyzed the hazards of incident diabetes associated with warzone service. Contrary to authors' hypothesis, women deployed to Vietnam had 3-fold lower diabetes risk at the start of their wartime service compared with women serving in the United States.	Women deployed to Vietnam had 3-fold lower diabetes risk at the start of their wartime service compared with women serving in the United States.
Schnurr 2003	A descriptive analysis of PTSD chronicity in Vietnam veterans	530 in theater men and women (Vietnam)	80 woman, 450 men	Multiple data sources were used that collected interview data.	The study used a two-stage design in which a lay interview was conducted with a large sample and then a clinical interview was conducted with a smaller subsample	Service in the Vietnam War	PTSD, either early or late onset	N/A	Four clusters bestdescribed the participants. We labeled these clusters (1) remitted; (2) chronic, late onset; (3) chronic, intermittent; and (4) chronic, unremitted. Although symptoms persist in some individuals, the fact that other individuals recover raises questions about individual differences in recovery. women most likely to be in a delayed onset cluster, and minority men most likely to be…
Shah 2009	Exposure to Agent Orange is a significant predictor of prostate-specific antigen (PSA)-based recurrence and a rapid PSA doubling time after radical prostatectomy	US Vietnam veterans of Operation Ranch Hand	1495 who underwent radical prostatectomy; 206 of whom had Agent Orange exposure	VA outpatient analysis	Retrospective cohort study	Agent Orange, dioxin	Prostate cancer	Clinicopathological characteristics, biochemical progression rates, PSA doubling time	Patients with Agent Orange exposure and treated with RP were more likely to be black, present with lower risk features, have an increased risk of biochemical progression, and shorter PSA doubling time after recurrence.	Veterans with Agent Orange exposure and past prostatectomy could be at increased risk of PSA-based recurrence and rapid PSA doubling time.
Shallis 2022	Agent Orange and dioxin-induced myeloid leukemia: a weaponized vehicle of leukemogenesis	US Vietnam veterans with Agent Orange Exposure	N/A	N/A	Review	Agent Orange, dioxin	Myeloid neoplasms	MDS (myelodysplastic syndrome) and AML (acute myeloid leukemia)	Conclusive association between Agent Orange exposure and AML/MDS will continue to be hampered by the lack of reliable TCDD exposure assessments of Vietnam war veterans and the absence of dedicated epidemiologic studies of these specific individuals relating to the outcome of interest. Moreover, prior negative studies may be limited by a lengthy latency period between exposure and development of A…
Sledge 2018	Twenty-Seven-Year Follow-Up of Vietnam Air War USAF POWs and Matched Controls Not Captured: A Qualitative Study	USAF Vietnam Veteran prisoners of war (POWs)	915 from 1976; 774 from 2003	Qualitative survey	Qualitative study of combat perceptions of being POWs vs non-POWs at 1976 and 2003	Being a POW	N/A	N/A	For POWs, long-term separation from work, family and friends and the inability to return to their families and careers with the effectiveness demanded by their ambition were a more devastating ongoing consequence of their captivity than the immediate suffering of their imprisonment.
Smith 2020	Impact of Wartime Stress Exposures and Mental Health on Later-Life Functioning and Disability in Vietnam-Era Women Veterans: Findings From the Health of Vietnam-Era Women's Study	Vietnam-era women veterans	4219	various	Mail survey, telephone interview	Active duty in Vietnam; Wartime stress exposures	PTSD, major depressive disorder, generalized anxiety disorder, functioning and disability	N/A	Several wartime stress exposures--including job-related pressures, dealing with death, and sexual discrimination and harassment--were associated with worse later-life health. Current PTSD was linked with lower health functioning and greater disability. Current MDD and GAD were also associated with lower mental health functioning and greater disability.	Stressors experienced by Vietnam-era women veterans during their military service have implications for their functioning and disability over four decades later, underscoring the need for health care providers to consider women veterans' specific military experiences as well as potential mental health sequelae
Spaulding 2011	The possible roles of environmental factors and the aryl hydrocarbon receptor in the prevalence of thyroid diseases in Vietnam era veterans	Vietnam-era veterans	N/A	Retrospective chart reviews	Meta-analysis	Vietnam war	Autoimmune thyroid diseases	N/A	Veterans who served in Vietnam or who were otherwise exposed to TCDD and who presumably had underlying susceptibilities to autoimmune thyroid diseases developed those diseases several decades later.	Chronic TCDD exposure may influence the prevalence of autoimmune thyroid diseases.
Steenkamp 2017	Predictors of PTSD 40 years after combat: Findings from the National Vietnam Veterans longitudinal study	Male Vietnam theater Veterans	699	Interview and computer-assisted survey: "Data included a self-report Health Questionnaire survey and a computer-assisted telephone Health Interview Survey."	Hierarchical multivariable models used survey/interview data to assess predictors of current PTSD symptoms	Military service in the Vietnam era	PTSD	N/A	Predictors that remained robust across both PTSD measures were African-American race, lower education level, perceived poor homecoming reception, perceived poor current social support, and experiencing more past-year stressors.
Stellman 2021	Impact of Military Service in Vietnam on Coping and Health Behaviors of Aging Veterans During the COVID-19 Pandemic	Vietnam Veterans	422	Outpatient	Survey	Military service in the Vietnam era	Impact of military experience in coping with COVID-19	Various	A half-century after their return from Vietnam, the mean PTSD score for the high-combat group reflected clinically significant PTSD symptomatology. Deployed veterans who experienced medium or high combat exposure more frequently practiced personal protective behaviors. The absence of significant differences across combat categories in the qualitative responses supports the contention that the mil…	Deployed veterans who experienced medium or high combat exposure more frequently practiced personal protective behaviors
Stone 2007	Epidemiology. Agent Orange's bitter harvest	N/A	N/A	N/A	Review	Agent Orange, dioxin	birth defects, cancers, and endocrine disorders		There may be no consensus on exactly how potent dioxin is as a cause of disease and disfigurement.
Taft 2009	Examining the correlates of aggression among male and female Vietnam veterans	US veterans of Vietnam war	1632 Vietnam veterans	National Vietnam Veterans Readjustment Study data review	Retrospective data analysis	War zone exposure	Aggression	Alcohol use, drug use, MDD, antisocial personality disorder, PTSD	"This study documented the correlates of general aggression among male and female Vietnam veterans. Findings suggested that men perpetrated more severe aggression and evidenced higher rates of aggression. Several demographic factors, war-zone exposure variables, and psychiatric problems were associated with men's aggressive behavior. Only lower age and unemployment were associated with women's ag…	Vietnam war era combat exposure could be linked to aggression in men; women's aggression correlated with unemployment and lower age.
Tsai 2012	Mental health of Asian American and Pacific Islander military veterans: brief review of an understudied group	Asian American and Pacific Islander (AAPI) veterans of the Vietnam war	N/A	N/A	Comprehensive literature review	Being a member of the AAPI veteran group	PTSD	Mental health disorders, substance use	AAPI veterans who served during the Vietnam War encountered racism from fellow soldiers and race-related stressors were associated with more severe post-traumatic stress disorder symptoms. As a group, AAPI veterans were found to be physically healthier than other veterans, but reported poorer mental health and were less likely to use mental health services.	Asian American and Pacific Islander veterans of the Vietnam war could be at higher risk for PTSD and less likely to utilize mental health services, so Hospitalists should be sensitive to possibly undiagnosed or undertreated PTSD and other mental health disorders in this population.
Utter 2008	Microchimerism decades after transfusion among combat-injured US veterans from the Vietnam, Korean, and World War II conflicts	US combat veterans	163 combat veterans who received transfusion; 150 controls who did not receive transfusion	Outpatient blood sampling and analysis	Retrospective cohort study	Combat /traumatic blood transfusions	Microchimerism of donor white cells	N/A	9.8% of combat veterans who received transfusions had MC with PCR analysis compared to only 0.7% of control subjects.	There is little implication for hospitalist practice but one could assume that Veterans who received blood transfusions years ago may be more likely to have transfusion-associated microchimerism but its clinical significance is not well understood but likely negligible.
Vasterling 2000	Olfactory identification in combat-related posttraumatic stress disorder	Vietnam or Vietnam-era veterans	68	Outpatient	Subjects were assessed for anosmia and microsmia between 3 groups (deployed-PTSD, deployed without mental health diagnosis, non deployed)	Deployed, PTSD diagnosis	Anosmia, microsmia	N/A	PTSD-diagnosed Vietnam veterans performed more poorly on the UPSIT than did both war-zone-deployed and -nondeployed veterans without mental disorders.	N/A
Virgo 1999	Substance abuse as a predictor of VA medical care utilization among Vietnam veterans	Vietnam Veterans	571	Various	Medical record review	Substance abuse	Healthcare utilization	N/A	Vietnam veterans who had substance use problems either before or immediately after Vietnam used VA health care services more intensively during the next two decades than Vietnam veterans without these behaviors. Depression and psychiatric care seeking were also important predictors.	Vietnam veterans who had substance use problems used VA health care services more intensively during the next two decades
Wang 2022	MRI-Visible Perivascular Spaces Associated With Cognitive Impairment in Military Veterans With Traumatic Brain Injury Mediated by CSF P-Tau	Vietnam veterans with history of TBI	107	Outpatient	Comparison of MRI, csf, and neuropsychological exam results of TBI vs non-TBI veterans	TBI	Cognitive impairment	N/A	MRI-visible CSO-PVS was more common in Vietnam War veterans with a history of TBI and was associated with poor verbal memory, mediated partially by CSF p-tau.	TBI was associated with changes on brain MRI as well as poor verbal memory.
Washington 2016	Military Generation and Its Relationship to Mortality in Women Veterans in the Women's Health Initiative	WHI participants, post menopausal women ages 50-79	145,521 (3719 Veterans)	40 clinical centers around US	Observational study, self administered forms	Various	Mortality	N/A	Vietnam/after generation Veterans and non-Veterans did not differ in their cause-specific cancer or cardiovascular mortality rates. By contrast, trauma-related mortality was greater in Vietnam/after generation Veterans than in non-Veterans (Model 1: HR = 2.93, 95% CI 1.64-5.23). In the fully adjusted model, Veterans' excess mortality was increased further (Model 3: HR = 3.93, 95% CI 1.83-8.43). A…	there was a strikingly higher trauma-related mortality rate among Vietnam/after generation Veterans	a lot of pre/post Vietnam era data here
Weiner 2017	Effects of traumatic brain injury and posttraumatic stress disorder on development of Alzheimer's disease in Vietnam Veterans using the Alzheimer's Disease Neuroimaging Initiative: Preliminary Report	Vietnam Veterans with h/o TBI and/or PTSD	180	Outpatient	Comparison clinical exam, cognitive tests, MRI results, CSF results, PET results of 4 groups	History of TBI and/or PTSD	Cognitive function	Amyloid, atrophy	We observed worse cognitive functioning in PTSD and TBI + PTSD groups, worse global cognitive functioning in the PTSD group, lower superior parietal volume in the TBI + PTSD group, and lower amyloid positivity in the PTSD group, but not the TBI group compared to controls without TBI/PTSD. Medial temporal lobe atrophy was not increased in the PTSD and/or TBI groups. Preliminary results do not indi…	Preliminary results do not indicate that TBI or PTSD increase the risk for AD measured by amyloid PET.
Weitlauf 2023	Mortality of Women Vietnam War-Era Veterans	US women Vietnam War-era veterans	6 studies	N/A	Systematic scoping review	Various	Mortality	N/A	Women Vietnam War-era veterans - particularly deployed veterans - decreased risk of cardiovascular disease-related mortality relative to the general population. Few meaningful differences in risk of cancer-related mortality were identified across studies. Four studies reported findings that suggest women veterans harbored greater risk of mortality owing to traumatic accidents (e.g., MVA). As thes…	Limited data/research regarding mortality in this population.	This scoping review encompasses more than 50 years of research on mortality risk and trends among women Vietnam War-era veterans. We identified only six studies of relevance all centered on U.S. women veterans underscoring the limited availability of published research on this topic. A side-by-side examination of these studies revealed variation in both methodology and outcomes. Although several …
White 2014	Interarm differences in systolic blood pressure and mortality among US army veterans: aetiological associations and risk prediction in the Vietnam Experience Study	Men (mean age 38.37 years) from the Vietnam Experience Study.	419	tele-phone survey in 198	Prospective cohort study	Vietnam war	Blood pressure	N/A	Interarm differences in SBP were not associated with mortality after accounting for traditional CVD risk factors. Interarm differences might not be valuable as an additional risk factor for mortality in populations with a low risk of CVD.	Interarm differences in SBP were not associated with mortality after accounting for traditional CVD risk factors
Williams 2023	Exposure to Agent Orange and Risk of Bladder Cancer Among US Veterans	US Vietnam veterans	629,907 veterans with Agent Orange exposure; 1,888,019 matched veterans without Agent Orange exposure	Nationwide VA record analysis	Retrospective cohort study	Agent Orange, dioxin	Bladder cancer	N/A	Agent Orange exposure was associated with a significantly increased risk of bladder cancer, although the association was very slight (hazard ratio [HR], 1.04; 95% CI, 1.02-1.06). When stratified by median age at VA entry, Agent Orange was not associated with bladder cancer risk among veterans older than the median age but was associated with increased bladder cancer risk among veterans younger th…	There is a modest increased risk of bladder cancer in male Vietnam veterans exposed to Agent Orange -- clinical relevance unclear.
Wisco 2017	Moral injury in US combat veterans: Results from the national health and resilience in veterans study	US veterans of Vietnam war	564 Veterans	National Health and Resilience in Veterans Study	Retrospective cohort study	Military service events as measured by Moral Injury Events Scale (MIES)	Psychiatric and functional outcomes	N/A	"10.8% of combat veterans acknowledged transgressions by self, 25.5% endorsed transgressions by others, and 25.5% endorsed betrayal. Potentially morally injurious events were moderately positively associated with combat severity (ð›½ = .23, P < .001) and negatively associated with white race, college education, and higher income (ð›½s = .11-.16, Ps < .05). Transgressions by self were associated…	A minority of US combat veterans of Vietnam war report potentially morally injurious events -- of these, there is an increased risk of mental disorders and suicidality even after adjustment for trauma, combat exposure, and past psychiatric disorders.
Yang 2012	High prevalence of stump dermatoses 38 years or more after amputation	Vietnam Veterans with amputation	416	Indiana-Ohio Center for Traumatic Amputation Rehabilitation Research Vietnam War Veteran registry	Retrospective health assessment survey, cross-sectional health questionnaire	Amputation	Various skin conditions of stump	N/A	Of the 247 veterans that responded to the survey, 119 (48.2%) reported at least 1 skin problem within the preceding year. The most common were skin breakdown (25.2%), rash (21.8%), and abrasion (21.0%). In addition, 25.2% experienced skin problems more than 50% of the time, and 37.1% had to alter or replace their prosthesis. Stump dermatoses limited or prevented prosthesis use in the preceding ye…	More than 38 years after major limb amputation, skin complications at the stump site continue to cause significant morbidities and contribute to prosthesis abandonment. The high prevalence of stump dermatoses stresses the importance of disease prevention, early management, and advanced treatment of skin disease.
Yoder 2012	Prolonged exposure therapy for combat-related posttraumatic stress disorder: comparing outcomes for veterans of different wars	Participants were veterans receiving outpatient treatment for PTSD at a Veterans Affairs Medical Center (VAMC) between September, 2008 and August, 2010. All participants had a diagnosis of PTSD via a standardized clinical interview.	61 OEF/OIF/OND, 34 Vietnam, and 17 Gulf War veterans	Ralph H. Johnson VA Medical Center, Charleston, SC	Post hoc, nonrandomized effectiveness study using archival data from patients treated by a PTSD Clinical Team	PTSD	PTSD	N/A	Vietnam vets responded similarly with other vets who received exposure therapy, Gulf War vets did not improve as much as others.
Young 2004	Assessing possible exposures of ground troops to Agent Orange during the Vietnam war: The use of contemporary military records	US Vietnam veterans	N/A	N/A	Historical and procedures review	Agent Orange, dioxin	N/A		Historical information demonstrates that herbicide spray missions were carefully planned and that spraying only occurred when friendly forces were not located in the target area. RANCH HAND spray missions were either not approved or cancelled if approved when there were friendly forces in the area designated for spraying. Few friendly troops were sprayed by fixed wing aircraft during Operation RA…
Young 2004	Environmental fate and bioavailability of Agent Orange and its associated dioxin during the Vietnam War	N/A	N/A	N/A	Literature review	Agent Orange	N/A	N/A	The prospect of exposure to TCDD from Agent Orange in ground troops in Vietnam seems unlikely in light of the environmental dissipation of TCDD, little bioavailability, and the properties of the herbicides and circumstances of application that occurred. This evidence of the environmental fate and poor bioavailability of TCDD from Agent Orange is consistent with the observation of little or no exp…	If a Hospitalist or their veteran patient are concerned about a condition related to Agent Orange exposure, it is notable that environmental studies suggest only those veterans with repeated, long-term, and direct contact to Agent Orange could have appreciable exposure to accumulate dioxin (those in US Air Force Operation Ranch Hand and US Army Chemical Corps; not ground troops).
Young 2011	Agent Orange exposure and attributed health effects in Vietnam veterans	US Vietnam veterans	Not specified	N/A	Review	Agent Orange, dioxin	Multiple	N/A	The extensive medical and scientific studies of Agent Orange over the past 35 years tell us that very few veterans had contact with Agent Orange, and hence exposure, unless their jobs required them to actually handle the herbicide, e.g., the Army Chemical Corps. They also show that even those with measurable exposure (via serum TCDD analysis) have not suffered the diseases identified by the Insti…
Zafar 2001	Prostate cancer detection in veterans with a history of Agent Orange exposure	US Veterans	400 veterans; 32 with self-reported Agent Orange Exposure	Outpatient VA Urology clinic	Case control study	Agent Orange	Prostate cancer	PSA, cancer grade, age of detection	There was no statistically significant difference in PSA (p = 0.9), cancer (p = 0.15), cancer grade (p = 0.41) or length of cancer in the biopsy cores (p = 0.34) in the Agent Orange exposed patients and controls.

## Sheet: IGNORE THIS
Akhtar, F. Z.; Garabrant, D. H.; Ketchum, N. S.; Michalek, J. E.	Cancer in US Air Force veterans of the Vietnam War	#14	Akhtar 2004
Ansbaugh, N.; Shannon, J.; Mori, M.; Farris, P. E.; Garzotto, M.	Agent Orange as a risk factor for high-grade prostate cancer	#17	Ansbaugh 2013	Ansbaugh et al. 20137	Agent Orange; Vietnam war service	Prostate cancer	This single-center historical cohort analysis included 2,720 Veterans who underwent prostate biopsy. Agent Orange exposure was associated with a 52% increase in overall risk of prostate cancer detection (adjusted odds ratio [aOR] 1.5), a 75% increase in risk of high-grade prostate cancer, and a 2.1-fold increase in Gleason 8 or high cancer at diagnosis. There was no significant association with i…	For those with clinical presentations concerning for prostate cancer, incorporating Agent Orange exposure history into a physician’s clinical decision making may help better predict clinically significant prostate cancer.
Atkinson, D. M.; Doane, B. M.; Thuras, P. D.; Leskela, M. R.; Shiroma, P. R.	Mental Health Diagnoses in Veterans Referred for Outpatient Geriatric Psychiatric Care at a Veterans Affairs Medical Center	#20	Atkinson 2020
Barnes, D. E.; Li, Y.; Byers, A. L.; Gardner, R. C.; Peltz, C.; Yaffe, K.	AGENT ORANGE EXPOSURE AND DEMENTIA DIAGNOSIS IN VIETNAM VETERANS: A CHRONIC EFFECTS OF NEUROTRAUMA CONSORTIUM STUDY	#1148	Barnes 2019	Barnes et al. 201914	Agent Orange; Vietnam war service	Dementia	This retrospective cohort study included a random sample of 498,749 Vietnam-era veterans whose records were analyzed – after adjusting for demographics and comorbidities, Veterans with Agent Orange exposure were 20% more likely to have a dementia diagnosis (adjusted hazard ratio 1.2).	This study supports an association with Agent Orange exposure and dementia; hospitalists should be vigilant for signs of cognitive decline in this population, exercise appropriate delirium precautions for such inpatients, and ensure targeted screening and/or specialist follow-up after discharge for early detection and management strategies.
Barrett, D. H.; Morris, R. D.; Akhtar, F. Z.; Michalek, J. E.	Serum dioxin and cognitive functioning among veterans of Operation Ranch Hand	#497	Barrett 2001	Barrett et al. 200121	Agent Orange/ dioxin	Cognitive decline	This study completed cognitive testing on 937 Operation Ranch Hand veterans (Air Force members who sprayed Agent Orange herbicide during Vietnam War) with elevated blood dioxin levels.	Results suggest there may be specific decrements involving verbal and tactual memory functioning in those with Agent Orange exposure. Operation Ranch Hand veterans with highest dioxin exposure may be at risk of cognitive function decline, especially memory functions.
Bedi, U. S.; Arora, R.	Cardiovascular manifestations of posttraumatic stress disorder	#24	Bedi 2007
Boscarino, J. A.	Posttraumatic stress disorder and physical illness: results from clinical and epidemiologic studies	#34	Boscarino 2004
Boscarino, J. A.	A prospective study of PTSD and early-age heart disease mortality among Vietnam veterans: implications for surveillance and prevention	#36	Boscarino 2008	Boscarino 200863	Vietnam War service, PTSD	Heart disease, all-cause mortality	Prospective study of PTSD and early-age heart disease mortality among Vietnam veterans who served in the Vietnam theater (2490) and those who did serve in theater (1972) using phone interviews.	PTSD was prospectively associated with heart disease (HD) mortality among veterans free of HD at baseline. This study suggests that early-age HD may be an outcome after military service among PTSD-positive veterans.
Boscarino, J. A.; Forsberg, C. W.; Goldberg, J.	A Twin Study of the Association Between PTSD Symptoms and Rheumatoid Arthritis	#519	Boscarino 2010
Boscarino, J. A.; Sitarik, A.; Gordon, S. C.; Rupp, L. B.; Nerenz, D. R.; Vijayadeva, V.; Schmidt, M. A.; Henkle, E.; Lu, M.	Risk factors for hepatitis C infection among Vietnam era veterans versus nonveterans: results from the Chronic Hepatitis Cohort Study (CHeCS)	#40	Boscarino 2014	Boscarino et al. 201444	Vietnam War service	Hepatitis C	This case control study surveyed 2638 HCV-positive Vietnam era veterans vs nonveterans to investigate the reasons why Hepatitis C was more prevalent in this population.	Only reported sex by men with men was a significant risk factor for Hepatitis C amongst Vietnam Era Veterans. Nonetheless, Vietnam era veterans were more likely to report other exposures as the source of infection than nonveterans
Boscarino, J. A.; Adams, R. E.; Urosevich, T. G.; Hoffman, S. N.; Kirchner, H. L.; Boscarino, J. J.; Withey, C. A.; Dugan, R. J.; Figley, C. R.	Mental Health Impact of Homecoming Experience Among 1730 Formerly Deployed Veterans From the Vietnam War to Current Conflicts: Results From the Veterans' Health Study	#37	Boscarino 2018	Boscarino et al. 201879	Vietnam War service (among other conflicts)	Mental health	A sample of community-based military veterans in northeastern Pennsylvania was selected from a database and completed telephone interviews. Results suggest lower homecoming support may have an adverse effect on mental health decades after deployment. The study also found that low homecoming support was most prevalent among Vietnam veterans.	This study found that lower homecoming support was associated with PTSD and suicidality.
Bourn, L. E.; Sexton, M. B.; Raggio, G. A.; Porter, K. E.; Rauch, S. A. M.	Posttraumatic stress disorder and somatic complaints: Contrasting Vietnam and OIF/OEF Veterans' experiences	#42	Bourn 2016	Bourn et al. 201651	Vietnam War service	PTSD, somatic symptoms	Case control study of 226 Vietnam-era Veterans versus 132 Operation Iraqi Freedom/Operation Enduring Freedom (OIF/OEF) veterans with somatic symptoms and PTSD.	OIF/OEF veterans show more somatic symptoms associated with PTSD than Vietnam veterans.
Boyle, S. H.; Michalek, J. E.; Suarez, E. C.	Covariation of psychological attributes and incident coronary heart disease in U.S. Air Force veterans of the Vietnam war	#45	Boyle 2006	Boyle et al. 22 2006	Herbicide exposure in Air Force veterans of Operation Ranch Hand	Various health outcomes including coronary heart disease (CHD)	Adjusting for CHD risk factors, depression, anxiety, hostility, and trait anger were significant predictors of incident CHD. In addition, a factor analytically derived psychological risk factor composite score was the strongest predictor of CHD.	Depression, anxiety, hostility, and trait anger predicted incident CHD in Vietnam Veterans exposed to Agent Orange.
Brioschi Guevara, A.; DÃ©monet, J. F.; Polejaeva, E.; Knutson, K. M.; Wassermann, E. M.; Krueger, F.; Grafman, J.	Association between long-term cognitive decline in Vietnam veterans with TBI and caregiver attachment style	#51	BrioschiGuevara 2015	Brioschi Guevara et al. 201580	Vietnam War service, TBI, caregivers with high fear levels	Cognitive decline	A subgroup of participants from the Vietnam Head Injury Study who sustained TBI were selected – caregivers completed a questionnaire during phase 4 (2008-2012) After controlling for other factors, cognitive decline was more pronounced in participants with TBI with a high fearful caregiver than among those with a low fearful caregiver	Cognitive decline was more pronounced in participants with TBI with a high fearful caregiver than among those with a low fearful caregiver. Caregiver education and home support services should be considered in discharge planning for TBI patients.
Burkle, F. M.; Hadley, K. S.; Ridge, L. L.; Herman, J. K.; Kobeissy, F. H.	Delayed-Onset Neuropathological Complications From a Foramen Magnum and Occipital Crest Focused TBI of the Vietnam War and Other Conflicts: Part III, Critique of Existing TBI Criteria and Their Operational Controversies	#54	Burkle 2022
Burton, J. E.; Michalek, J. E.; Rahe, A. J.	Serum dioxin, chloracne, and acne in veterans of operation ranch hand	#545	Burton 1998	Burton et al. 199818	Agent Orange; Vietnam war service	Acne	This outpatient, longitudinal, prospective study included 952 in the study group of participants in Operation Ranch Hand and 1281 in a control group of Air Force Veterans not involved in this operation. It found no meaningful association between dioxin exposure or subsequent serum levels and prevalence or development of acne or chloracne.	While this study did not demonstrate any connection between Agent Orange exposure and subsequent development of acne and chloracne, the latter remains on the VA’s list of conditions associated with Agent Orange exposure, specifically if 10% disabling or greater within 1 year of exposure.
Chamie, K.; DeVere White, R. W.; Lee, D.; Ok, J. H.; Ellison, L. M.	Agent Orange exposure, Vietnam War veterans, and the risk of prostate cancer	#62	Chamie 2008	Chamie et al. 20084	Agent Orange; Vietnam war service	Prostate cancer	This retrospective cohort study of 13,144 men, including 6214 exposed to Agent Orange, found that exposed men had twice the odds of prostate cancer (OR 2.2) compared to unexposed men. They were diagnosed at a younger age, had a twofold increase in Gleason scores of 8-10, and were more likely to present with metastatic disease (13% vs. 4% in unexposed men).	Veterans exposed to Agent Orange in this study faced an increased risk of prostate cancer, developed it at a younger age, and had more aggressive forms compared to non-exposed veterans. Hospitalists should prioritize prostate cancer screening and its complications in these patients when planning transitions of care and ambulatory follow-up.
Chamie, K.; White, R. W. D.; Ellison, L. M.	Agent Orange exposure, Vietnam war veterans and the risk of prostate cancer	#561	Chamie 2008
Chen, J. W.; Ruff, R. L.; Eavey, R.; Wasterlain, C. G.	Posttraumatic epilepsy and treatment	#63	Chen 2009
Conard, P. L.; Armstrong, M. L.; Young, C.; Lacy, D.; Billings, L.	Person-centered older military veteran care when there are consequences	#66	Conard 2016
Conley, D.; Heerwig, J.	The long-term effects of military conscription on mortality: estimates from the Vietnam-era draft lottery	#67	Conley 2012
Currier, J. M.; Holland, J. M.	Examining the role of combat loss among Vietnam War veterans	#600	Currier 2012	Currier & Holland 201257	Vietnam War service, combat exposure/loss	PTSD, functional impairments	Retrospective study of combat veterans from the National Vietnam Veterans Readjustment Study with analyses based on available information from 1637 veterans who had served in the Vietnam theater at any point during 1962-1975.	Combat loss, independent of other stressors, uniquely impacts functional impairments in veterans, emphasizing the need for more research on this topic.
Cypel, Y.; Kang, H.	Mortality patterns of Army Chemical Corps veterans who were occupationally exposed to herbicides in Vietnam	#77	Cypel 2010	Cypel & Kang 201023	Agent Orange; Vietnam war service	All-cause mortality, respiratory system disease, respiratory system cancer	Retrospective cohort study comparing 2,872 Army Chemical Corps Vietnam veterans compared to a matched, non-Vietnam cohort to assess disease-related mortality. Subset analysis done on those who reported spraying herbicides versus those who did not. Statistically significant excess mortality observed in ACC Veterans for COPD (ARR 4.8). Non-significantly elevated ARR for mortality observed for all-c…	Vietnam veterans exposed to Agent Orange such as the studied herbicide sprays exhibited significantly higher mortality rates from respiratory diseases, malignant and non-malignant, compared to their peers and the general U.S. male population, with herbicide exposure suggested as a potential cause. However, the results, highlighting increased risks for various conditions among these veterans, may …
Cypel, Y. S.; Hines, S. E.; Davey, V. J.; Eber, S. M.; Schneiderman, A. I.	Self-reported physician-diagnosed chronic obstructive pulmonary disease and spirometry patterns in Vietnam Era US Army Chemical Corps veterans: A retrospective cohort study	#80	Cypel 2018	Cypel et al. 201819	Agent Orange; Vietnam war service	Chronic obstructive pulmonary disease (COPD)	Retrospective cohort study based on survey of 3193 US Army Chemical Corps veterans assessing herbicide exposure and self-reported, physician-diagnosed COPD. spirometry airflow obstruction and herbicide exposure.	While self-reported COPD and herbicide exposure were significantly associated (adjusted odds ratio 1.8), no association was found between spirometry-confirmed COPD and herbicide exposure. The study's limitations include reliance on self-reported data and a smaller sample size for spirometry analysis.
Cypel, Y.; Hines, S. E.; Davey, V. J.; Eber, S. M.; Schneiderman, A. I.	Spirometric Pulmonary Restriction in Herbicide-Exposed U.S. Vietnam War Veterans	#76	Cypel 2019
Cypel, Y.; Schnurr, P. P.; Schneiderman, A. I.; Culpepper, W. J.; Akhtar, F. Z.; Morley, S. W.; Fried, D. A.; Ishii, E. K.; Davey, V. J.	The mental health of Vietnam theater veterans-the lasting effects of the war: 2016-2017 Vietnam Era Health Retrospective Observational Study	#78	Cypel 2022
Cypel, Y. S.; DePhilippis, D.; Davey, V. J.	Substance Use in U.S. Vietnam War Era Veterans and Nonveterans: Results from the Vietnam Era Health Retrospective Observational Study	#79	Cypel 2023	Cypel et al. 202381	Vietnam-era veterans who are mostly in or near their eighth decade of life	Substance use (SU)	Cross sectional retrospective case control study of 18,866 veterans, 4,530 nonveterans to compare the prevalence of f self-reported lifetime and current SU and modeled current usage patterns in a nationally representative sample of veterans versus a matched nonveteran cohort. lifetime and current alcohol and drug use disorders; lifetime and current use of cannabis, opioids, stimulants, sedatives,…	Prevalence of lifetime opioid and sedative use drug and alcohol use disorders, and current "other drug" use) were higher in veterans versus nonveterans. Current alcohol use and cannabis was high in both cohorts. severe/severe pain, depression, and PTEs were highly associated with drug-use-only in veterans whereas in these associations were fewer for nonveterans.
de la Monte, S. M.; Goel, A.	Agent Orange Reviewed: Potential Role in Peripheral Neuropathy and Neurodegeneration	#81	delaMonte 2022	de la Monte & Goel 202212	Agent Orange; Vietnam war service	Peripheral neuropathy	This review article concludes higher levels of Agent Orange exposure increased the risk of developing peripheral neuropathy as both a primary condition or as a complication of diabetes. It could also contribute to the pathogenesis of neurodegenerative diseases such as dementia.	This review supports the concept that Agent Orange exposure increases the risk of peripheral neuropathy and neurodegenerative diseases such as Alzheimer’s disease and Parkinson’s disease. In undifferentiated patient presentations of these conditions, a history of Agent Orange exposure could increase a hospitalists’ suspicion for these.
DelcÃ², F.; Sonnenberg, A.	Military history of patients with inflammatory bowel disease: an epidemiological study among U.S. veterans	#82	DelcÃ² 1998
Desai, M. U.; Pavlo, A. J.; Davidson, L.; Harpaz-Rotem, I.; Rosenheck, R.	"I Want to Come Home": Vietnam-Era Veterans' Presenting for Mental Health Care, Roughly 40 Years After Vietnam	#85	Desai 2016
Ditmars, H. L.; Logue, M. W.; Toomey, R.; McKenzie, R. E.; Franz, C. E.; Panizzon, M. S.; Reynolds, C. A.; Cuthbert, K. N.; Vandiver, R.; Gustavson, D. E.; Eglit, G. M. L.; Elman, J. A.; Sanderson-Cimino, M.; Williams, M. E.; Andreassen, O. A.; Dale, A. M.; Eyler, L. T.; Fennema-Notestine, C.; Gillespie, N. A.; Hauger, R. L.; Jak, A. J.; Neale, M. C.; Tu, X. M.; Whitsel, N.; Xian, H.; Kremen, W. …	Associations between depression and cardiometabolic health: A 27-year longitudinal study	#1152	Ditmars 2022
Dohrenwend, B. P.; Turner, J. B.; Turse, N. A.; Lewis-Fernandez, R.; Yager, T. J.	War-related posttraumatic stress disorder in Black, Hispanic, and majority White Vietnam veterans: the roles of exposure and vulnerability	#89	Dohrenwend 2008	Dohrenwend et al. 200870	Vietnam War service	PTSD	Retrospective study of of the roles of exposures and vulnerability factors in war-related PTSD among 248 male Vietnam veterans of different racial and ethnic backgrounds (94 majority white, 70 Black, and 84 Hispanic).	Harm to civilians or prisoners had the largest contribution to PTSD severity, with Hispanics showing more severe symptoms than Black and White veterans
Dohrenwend, B. P.; Yager, T. J.; Wall, M. M.; Adams, B. G.	THE ROLES OF COMBAT EXPOSURE, PERSONAL VULNERABILITY, AND INVOLVEMENT IN HARM TO CIVILIANS OR PRISONERS IN VIETNAM WAR-RELATED POSTTRAUMATIC STRESS DISORDER	#90	Dohrenwend 2013	Dohrenwend et al. 201331	Vietnam War service	PTSD	Retrospective study of 260 men from the National Vietnam Veterans Readjustment Study that examined the relationships of combat exposure, pre-service vulnerability, and involvement in harming civilians or prisoners with PTSD.	Combat exposure was the key factor for PTSD onset, with long-term persistence influenced by pre-war vulnerabilities.
Doron-LaMarca, S.; Niles, B. L.; King, D. W.; King, L. A.; Pless Kaiser, A.; Lyons, M. J.	Temporal Associations Among Chronic PTSD Symptoms in U.S. Combat Veterans	#93	Doron-LaMarca 2015	Doron-LaMarca et al. 201532	Vietnam War service	PTSD	Prospective study that examined fluctuations in PTSD symptoms over time in a sample of 34 male Vietnam-era Veterans who served in the Vietnam theater.	Hyperarousal drives fluctuations in other PTSD symptom clusters. Targeting hyperarousal and emotional numbing may improve long-term PTSD treatment.
Dougherty, P. J.; McFarland, L. V.; Smith, D. G.; Reiber, G. E.	Combat-incurred bilateral transfemoral limb loss: a comparison of the Vietnam War to the wars in Afghanistan and Iraq	#94	Dougherty 2012
Eisen, S. A.; Neuman, R.; Goldberg, J.; True, W. R.; Rice, J.; Scherrer, J. F.; Lyons, M. J.	Contribution of emotionally traumatic events and inheritance to the report of current physical health problems in 4042 Vietnam era veteran twin pairs	#98	Eisen 1998	Eisen et al. 199882	Combat exposure in the Vietnam theater	Physical health problems	Vietnam era Twin Registry members were surveyed in 1987 – combat exposure and physical health problems were self-reported by the Veterans. Statistical analysis was then performed to determine contribution of genetic factors, childhood experiences shared by siblings, combat exposure, and unmeasured environmental factors to the physical health problems reported.	This study found that inherited factors and unmeasured environmental experiences not shared by twin siblings play a larger role in development of physical health problems while traumatic combat experiences make only a small contribution.
Elliott, B.	Caring for Vietnam Veterans	#101	Elliott 2015
Ellsworth, E. M.; Bacigalupo, K. J.; Palla, K. R.; Limaye, S. S.; Walkosz, M. J.; Szczecinski, S. T.; Suda, K. J.	Risk Factors and Antipsychotic Usage Patterns Associated With Terminal Delirium in a Veteran Long-Term Care Hospice Population	#103	Ellsworth 2021	Ellsworth et al. 202183	Vietnam War service, hospice care admission	Terminal delirium	This retrospective case-control study reviewed records of 307 veterans who expired while admitted for hospice care and found more than half experienced terminal delirium requiring treatment with antipsychotics.	Identify veterans at a higher risk of delirium and initiate or refer for non-pharmacological management.
el-Serag, H. B.; Kunik, M.; Richardson, P.; Rabeneck, L.	Psychiatric disorders among veterans with hepatitis C infection	#100	el-Serag 2002	El-Serag et al. 200245	Hepatitis C diagnosis and hospitalized between 1992-1999	Multiple psychiatric illnesses	Case-control study of 22,341 HCV-infected patients from the Vietnam period with HCV compared to 43,267 controls without HCV.	Major psychiatric disorders including depression, PTSD, psychosis, bipolar disorder, anxiety, alcohol and drug use disorders were more frequent among HCV-infected veterans than in noninfected controls.
El-Serag, H. B.; Kramer, J.; Duan, Z.; Kanwal, F.	Racial differences in the progression to cirrhosis and hepatocellular carcinoma in HCV-infected veterans	#99	El-Serag 2014	El-Serag et al. 201446	Active Hepatitis C viremia among a cohort of mostly Vietnam War veterans	Cirrhosis and hepatocellular carcinoma (HCC)	A cohort study of 149,407 patients with active HCV viremia were examined to determine the effect of race on the risk for cirrhosis and HCC.	There were significant demographic and clinical differences among Non-Hispanic Whites (NHW), African American (AA) and Hispanic patients. AAs had significantly higher proportions of obesity, alcohol abuse, diabetes, and HCV genotype 1 and lower proportion of HCV genotype 3 and HCV anti-viral treatment than did NHWs. On the other hand, Hispanics had greater proportions of diabetes, alcohol abuse, …
Fairman, K. A.; Buckley, K.	Association of Potential for Deaths of Despair With Age and Military Service Era	#653	Fairman 2022
Feder, A.; Southwick, S. M.; Goetz, R. R.; Wang, Y. P.; Alonso, A.; Smith, B. W.; Buchholz, K. R.; Waldeck, T.; Ameli, R.; Moore, J.; Hain, R.; Charney, D. S.; Vythilingam, M.	Posttraumatic Growth in Former Vietnam Prisoners of War	#654	Feder 2008
Foote, C. E.; Kinnon, J. M.; Robbins, C.; Pessagno, R.; Portner, M. D.	Long-term health and quality of life experiences of Vietnam veterans with combat-related limb loss	#113	Foote 2015
Forsberg, C. W.; Estrada, S. A.; Baraff, A.; Magruder, K. M.; Vaccarino, V.; Litz, B. T.; Friedman, M. J.; Goldberg, J.; Smith, N. L.	Risk factors for suicide in the Vietnam-era twin registry	#116	Forsberg 2022	Forsberg et al. 202271	Vietnam War service; PTSD	Suicidality	Retrospective cohort study of suicidality and risk among 14,401 male Vietnam Veteran twins comparing those who served in the Vietnam theater with those who did not.	Vietnam veterans had a similar suicide risk as non-theater veterans, with no direct combat-suicide link. However, increased PTSD symptom severity was associated with a higher suicide risk.
Friedman, M. J.; Schnurr, P. P.; Sengupta, A.; Holmes, T.; Ashcraft, M.	The Hawaii Vietnam Veterans Project: is minority status a risk factor for posttraumatic stress disorder?	#121	Friedman 2004
Frueh, B. C.; Elhai, J. D.; Grubaugh, A. L.; Monnier, J.; Kashdan, T. B.; Sauvageot, J. A.; Hamner, M. B.; Burkett, B. G.; Arana, G. W.	Documented combat exposure of US veterans seeking treatment for combat-related post-traumatic stress disorder	#122	Frueh 2005
Frumkin, H.	Agent Orange and cancer: An overview for clinicians	#672	Frumkin 2003	Frumkin 20035	Agent Orange; Vietnam war service	Various cancers	This review article summarizes existing evidence for Agent Orange’s carcinogenic effects. There is sufficient evidence of an association between Agent Orange exposure and soft-tissue sarcoma, non-Hodgkin lymphoma, Hodgkin disease, and CLL. Other discussed cancers have limited or insufficient evidence of an association.	Because of the possibility of increased cancer risk in patients exposed to Agent Orange, physicians should take this into consideration when patients present with suspicious symptoms. They can also advise patients of their potential eligibility for VA benefits.
Fujiyoshi, P. T.; Michalek, J. E.; Matsumura, F.	Molecular epidemiologic evidence for diabetogenic effects of dioxin exposure in U.S. Air force veterans of the Vietnam war	#123	Fujiyoshi 2006
Goetz, M.; Shah, A.; Goldberg, J.; Cheema, F.; Shallenberger, L.; Murrah, N. V.; Bremner, J. D.; Vaccarino, V.	Posttraumatic stress disorder, combat exposure, and carotid intima-media thickness in male twins	#136	Goetz 2014
Goldberg, J.; Magruder, K. M.; Forsberg, C. W.; Kazis, L. E.; UstÃ¼n, T. B.; Friedman, M. J.; Litz, B. T.; Vaccarino, V.; Heagerty, P. J.; Gleason, T. C.; Huang, G. D.; Smith, N. L.	The association of PTSD with physical and mental health functioning and disability (VA Cooperative Study #569: the course and consequences of posttraumatic stress disorder in Vietnam-era veteran twins)	#140	Goldberg 2014	Goldberg et al. 201456	Vietnam War service; combat exposure; PTSD	Diminished health functioning and increased disability	Cross-sectional study using a survey telephone interview of 5574 male Vietnam-era Veteran twins.	Both PTSD and combat exposure were independently associated with diminished mental health functioning and disability. Vietnam-era Veterans with PTSD have diminished functioning and increased disability. The poor functional status of aging combat-exposed Veterans is of particular concern.
Goldberg, J.; Magruder, K. M.; Forsberg, C. W.; Friedman, M. J.; Litz, B. T.; Vaccarino, V.; Heagerty, P. J.; Gleason, T. C.; Huang, G. D.; Smith, N. L.	Prevalence of Post-Traumatic Stress Disorder in Aging Vietnam-Era Veterans: Veterans Administration Cooperative Study 569: Course and Consequences of Post-Traumatic Stress Disorder in Vietnam-Era Veteran Twins	#139	Goldberg 2016	Goldberg et al. 201648	Vietnam War service	PTSD	Cross-sectional study survey, where 5598 male Vietnam era Veteran twins were assessed for PTSD, with comparisons by service with the Vietnam theater with those who did not serve in theater and by age at the time of interview (<60 years versus ≥60 years).	PTSD is significantly more common among individuals who served in the Vietnam theater. More than 30 years after the Vietnam conflict, PTSD remains prevalent, indicating a need for ongoing mental health support.
Gould, C. E.; Rideaux, T.; Spira, A. P.; Beaudreau, S. A.	Depression and anxiety symptoms in male veterans and non-veterans: the Health and Retirement Study	#145	Gould 2015	Gould et al. 201584	Vietnam War service	Depression and anxiety symptoms	This study reviewed data from the University of Michigan Health and Retirement Survey Psychosocial Questionnaire for male veterans aged 50 years and older. This study suggests that, in the community, the prevalence of elevated depression and anxiety symptoms are comparable between Veterans and non-Veterans. However, Vietnam Veterans were twice as likely to have elevated depression and anxiety sym…	The aging of Vietnam Veterans suggests that more late-life psychiatric services may be needed to improve functioning in conjunction with providing efficacious psychiatric treatment.
Grant, J. D.; Scherrer, J. F.; Lynskey, M. T.; Agrawal, A.; Duncan, A. E.; Haber, J. R.; Heath, A. C.; Bucholz, K. K.	Associations of alcohol, nicotine, cannabis, and drug use/dependence with educational attainment: evidence from cotwin-control analyses	#146	Grant 2012
Gupta, A.; Ketchum, N.; Roehrborn, C. G.; Schecter, A.; Aragaki, C. C.; Michalek, J. E.	Serum dioxin, testosterone, and subsequent risk of benign prostatic hyperplasia: A prospective cohort study of air force veterans	#708	Gupta 2006	Gupta et al. 200624	Operation Ranch Hand veterans	Benign prostatic hyperplasia	Longitudinal prospective cohort case control study made up of 971 U.S. Air Force veterans involved in Operation Ranch Hand compared to 1,266 Air Force veterans who did not spray herbicides. The effect of serum TCDD concentration on the risk of development of benign prostatic hyperplasia (BPH) and on serum testosterone levels were assessed.	Inflammatory or other prostatic diseases was not associated with serum TCDD concentration. Men with prostate cancer, were excluded. TCDD exposure is negatively associated with serum testosterone levels.
Gurvits, T. V.; Gilbertson, M. W.; Lasko, N. B.; Tarhan, A. S.; Simeon, D.; Macklin, M. L.; Orr, S. P.; Pitman, R. K.	Neurologic soft signs in chronic posttraumatic stress disorder	#152	Gurvits 2000
Hoenemeyer, L. A.	Urologic cancer risks for veterans exposed to Agent Orange	#173	Hoenemeyer 2013
Huang, M.; Shah, A.; Su, S.; Goldberg, J.; Lampert, R. J.; Levantsevych, O. M.; Shallenberger, L.; Pimple, P.; Bremner, J. D.; Vaccarino, V.	Association of Depressive Symptoms and Heart Rate Variability in Vietnam War-Era Twins: A Longitudinal Twin Difference Study	#181	Huang 2018	Huang et al. 201885	Twins who served in the military during the Vietnam war, discordant for depression	Depression	This longitudinal cross-lagged twin difference study is based on a follow-up of a subgroup of Vietnam Era Twin Registry who participated in the Emory Twin Studies (included pairs discordant for depression or PTSD). Participants wore ambulatory ecg monitor for 24 hours at the initial evaluation and at a 7-year follow up visit. Reduced HRV at baseline was associated with increased depressive sympto…	Autonomic dysregulation, indexed by HRV in this study, affects depression risk.
Hunt, S. C.; Orsborn, M.; Checkoway, H.; Biggs, M. L.; McFall, M.; Takaro, T. K.	Later life disability status following incarceration as a prisoner of war	#185	Hunt 2008
Inoue, C.; Shawler, E.; Jordan, C. H.; Jackson, C. A.	Veteran and Military Mental Health Issues	#196	Inoue 2023
Jajosky, P.	Sarcoidosis diagnoses among U.S. military personnel: trends and ship assignment associations	#198	Jajosky 1998
Johnson, D. R.; Fontana, A.; Lubin, H.; Corn, B.; Rosenheck, R.	Long-term course of treatment-seeking Vietnam veterans with posttraumatic stress disorder: mortality, clinical condition, and life satisfaction	#201	Johnson 2004	Johnson et al. 200458	Vietnam War service, PTSD	Violence, substance abuse, all-cause mortality	Prospective study of 47 treatment-seeking male veterans with combat-related PTSD.	Veterans showed improvements in coping with chronic illness, reducing violence and substance abuse, but high PTSD symptom levels persist. The high mortality rate emphasizes the seriousness of PTSD, and inpatient psychiatric treatment programs show benefit.
Kagan, B. L.; Leskin, G.; Haas, B.; Wilkins, J.; Foy, D.	Elevated lipid levels in Vietnam veterans with chronic posttraumatic stress disorder	#210	Kagan 1999	Kagan et al. 199964	Vietnam War service; PTSD	Coronary artery disease risk factors	Case control study of 73 Vietnam War Veterans suffering from PTSD who were consecutively admitted to a 90-day specialized inpatient PTSD unit.	Elevated cholesterol, low-density lipoprotein, triglycerides, and reduced high-density lipoprotein, were frequent in Vietnam veterans with chronic PTSD and are significant risk factors for coronary artery disease. Consider PTSD in Vietnam war veterans as a high risk for coronary artery disease
Kaiser, A. P.; Wang, J.; Davison, E. H.; Park, C. L.; Stellman, J. M.	Stressful and positive experiences of women who served in Vietnam	#758	Kaiser 2017
Kang, H. K.; Mahan, C. M.; Lee, K. Y.; Magee, C. A.; Selvin, S.	Prevalence of gynecologic cancers among female Vietnam veterans	#766	Kang 2000
Kang, H. K.; Dalager, N. A.; Needham, L. L.; Patterson, D. G., Jr.; Lees, P. S.; Yates, K.; Matanoski, G. M.	Health status of Army Chemical Corps Vietnam veterans who sprayed defoliant in Vietnam	#213	Kang 2006	Kang et al. 200616	Agent Orange; Vietnam war service	Diabetes, heart disease, hypertension, and chronic respiratory diseases	Cohort study included 1499 Army Chemical Corps veterans with Agent Orange exposure compared to 1428 non-Vietnam veterans assigned to chemical operations jobs who were surveyed on their health diagnoses which were analyzed in association with serum levels of dioxin. The study noted significantly elevated odds ratios for diabetes (1.5), heart disease (1.5), hypertension (1.3) and chronic respirator…	This study supports the notion that Vietnam veterans directly involved in spraying herbicides are at a higher risk of some Agent Orange-associated health outcomes compared to those who were not directly involved in spraying. Hospitalists can have increased awareness of such conditions if caring for Veterans who participated in handling such herbicides.
Kanwal, F.; Kramer, J. R.; Ilyas, J.; Duan, Z.; El-Serag, H. B.	HCV genotype 3 is associated with an increased risk of cirrhosis and hepatocellular cancer in a national sample of U.S. Veterans with HCV	#215	Kanwal 2014
Kelley-Cook, E.; Nguyen, G.; Lee, S.; Edwards, T. M.; Sanchez-Reilly, S.	Medication Needs Vary for Terminally Ill Vietnam Era Veterans With and Without a Diagnosis of PTSD	#218	Kelley-Cook 2016	Kelley-Cook 201665	PTSD	Use of benzodiazepines, antipsychotic medications, hypnotics	Retrospective pilot study of 176 US Vietnam veterans at the end of live, 39 of whom were diagnosed with PTSD and 37 controls.	Vietnam veterans with PTSD at the end of life tend to receive more antidepressants and hypnotics. They often had more comorbid anxiety, depression, and insomnia. This could imply that PTSD symptoms treatment is important at EOL to improve care.
Kerger, B. D.; Scott, P. K.; Pavuk, M.; Gough, M.; Paustenbach, D. J.	Re-analysis of Ranch Hand study supports reverse causation hypothesis between dioxin and diabetes	#220	Kerger 2012
Ketchum, N. S.; Michalek, J. E.	Postservice mortality of Air Force veterans occupationally exposed to herbicides during the Vietnam War: 20-year follow-up results	#221	Ketchum 2005	Ketchum & Michalek 200517	Agent Orange; Vietnam war service	All-cause and circulatory disease mortality	Retrospective cohort study comparing 1262 Operation Ranch Hand veterans with over 19,000 other veterans and assessing relative risk of all-cause death. Relative risk for all-cause death was borderline significantly increased (RR 1.15) and risk of death due to circulatory system diseases was significantly increased among enlisted ground crew workers (RR 1.7).	Ranch Hand Veterans with Agent Orange exposure had increased risk of death from diseases of the circulatory system. All-cause post service mortality trended toward increase but was not statistically significant.
Kilbourne, A. M.; Schumacher, K.; Frayne, S. M.; Cypel, Y.; Barbaresso, M. M.; Nord, K. M.; Perzhinsky, J.; Lai, Z.; Prenovost, K.; Spiro, A.; Gleason, T. C.; Kimerling, R.; Huang, G. D.; Serpi, T. B.; Magruder, K. M.	Physical Health Conditions Among a Population-Based Cohort of Vietnam-Era Women Veterans: Agreement Between Self-Report and Medical Records	#222	Kilbourne 2017
Knutson, K. M.; Rakowsky, S. T.; Solomon, J.; Krueger, F.; Raymont, V.; Tierney, M. C.; Wassermann, E. M.; Grafman, J.	Injured brain regions associated with anxiety in Vietnam veterans	#233	Knutson 2013
Koenen, K. C.; Stellman, J. M.; Stellman, S. D.; Sommer, J. F., Jr.	Risk factors for course of posttraumatic stress disorder among Vietnam veterans: a 14-year follow-up of American Legionnaires	#235	Koenen 2003	Koenen et al. 200360	Vietnam War service; combat exposure	PTSD	Prospective survey study of 1377 American Legionnaires who had served in Southeast Asia during the Vietnam War and were followed over a 14-year period.	Combat exposure most strongly predicted incidence and chronicity of PTSD, but perceived negative attitudes of others when returning home, minority race, and depression also predicted a more chronic course of PTSD.
Koenen, K. C.; Stellman, S. D.; Dohrenwend, B. P.; Sommer, J. F., Jr.; Stellman, J. M.	The consistency of combat exposure reporting and course of PTSD in Vietnam War veterans	#236	Koenen 2007
Kumar, S. A.; Hein, C. L.; DiLillo, D.; Pietrzak, R. H.	Resilience to Suicidal Ideation Among U.S. Military Veterans with Posttraumatic Stress: Results from the National Health and Resilience in Veterans Study	#245	Kumar 2022	Kumar et al. 202261	Vietnam War service, combat exposure	PTSD, suicidal ideation	Retrospective data analysis of 149 U.S. military combat veterans who served in the Vietnam War or Operation Enduring Freedom/Operation Iraqi Freedom/Operation New Dawn (OEF/OIF/OND) to determine if social support and protective psychological factors moderated post-traumatic stress symptom (PTSS) severity and suicidality.	Initial PTSS are linked to suicidal ideation, but social connectedness and engagement mitigate this risk, even years later.
Kutney-Lee, A.; Smith, D.; Griffin, H.; Kinder, D.; Carpenter, J.; Thorpe, J.; Murray, A.; Shreve, S.; Ersek, M.	Quality of end-of-life care for Vietnam-era Veterans: Implications for practice and policy	#248	Kutney-Lee 2021
Laferrier, J. Z.; McFarland, L. V.; Boninger, M. L.; Cooper, R. A.; Reiber, G. E.	Wheeled mobility: Factors influencing mobility and assistive technology in veterans and servicemembers with major traumatic limb loss from Vietnam war and OIF/OEF conflicts	#820	Laferrier 2010
Landgren, O.; Shim, Y. K.; Michalek, J.; Costello, R.; Burton, D.; Ketchum, N.; Calvo, K. R.; Caporaso, N.; Raveche, E.; Middleton, D.; Marti, G.; Vogt, R. F., Jr.	Agent Orange Exposure and Monoclonal Gammopathy of Undetermined Significance: An Operation Ranch Hand Veteran Cohort Study	#250	Landgren 2015	Landgren et al. 201511	Agent Orange; Vietnam war service	Monoclonal gammopathy of undetermined significance (MGUS)	This prospective cohort study tested for MGUS in serum specimens of the Air Force Health Study and compared this to relevant exposure data – it included 479 Ranch Hand veterans with comparison group of 479 other veterans. The prevalence of MGUS was higher (7.1%) in Ranch Hand veterans compared to comparison Veterans (3.1%) for an odds ratio of 2.4. Higher dioxin levels were found in 47% of the Ra…	This study supports Ranch Hand veterans having a significantly increased risk of MGUS, thus it arguably supports an association with Agent Orange and multiple myeloma, making it an increased consideration for Hospitalists evaluating patients with presentations concerning for multiple myeloma and its clinical manifestations.
Lenhardt, J. M.; Howard, J. M.; Taft, C. T.; Kaloupek, D. G.; Keane, T. M.	Examining aggression in male Vietnam veterans who receive VA services: the role of traumatic events and combat exposure	#254	Lenhardt 2012
Lundin, A.; Mortensen, L. H.	Mortality from alcohol consumption and alcohol use disorder: Findings from the Vietnam Experience Study	#261	Lundin 2015
Magruder, K.; Serpi, T.; Kimerling, R.; Kilbourne, A. M.; Collins, J. F.; Cypel, Y.; Frayne, S. M.; Furey, J.; Huang, G. D.; Gleason, T.; Reinhard, M. J.; Spiro, A.; Kang, H.	Prevalence of Posttraumatic Stress Disorder in Vietnam-Era Women Veterans: The Health of Vietnam-Era Women's Study (HealthVIEWS)	#264	Magruder 2015	Magruder et al. 201553	Vietnam War service; sexual discrimination; sexual harassment	PTSD	Prospective survey study of 8742 women who were active-duty military personnel in the US Armed Forces at any time from July 4, 1965, through March 28, 1973 to study onset and prevalence of PTSD over the lifetime among those serving in Vietnam, near Vietnam, or in the United States only.	Vietnam service increased PTSD risk for women veterans due to wartime stressors, including sexual harassment.
Magruder, K. M.; Goldberg, J.; Forsberg, C. W.; Friedman, M. J.; Litz, B. T.; Vaccarino, V.; Heagerty, P. J.; Gleason, T. C.; Huang, G. D.; Smith, N. L.	Long-Term Trajectories of PTSD in Vietnam-Era Veterans: The Course and Consequences of PTSD in Twins	#265	Magruder 2016	Magruder et al. 201649	Vietnam War service, particularly in theater	PTSD	Prospective study examining the long-term trajectory of PTSD among 4,138 veterans from the VET Registry, a national sample of male twin pairs from all service branches who served on active duty during the Vietnam era.	PTSD remains a prominent issue for many Vietnam-era veterans, especially for those who served in Vietnam.
Maguen, S.; Metzler, T. J.; Bosch, J.; Marmar, C. R.; Knight, S. J.; Neylan, T. C.	Killing in combat may be independently associated with suicidal ideation	#266	Maguen 2012
Marmar, C. R.; Schlenger, W.; Henn-Haase, C.; Qian, M.; Purchia, E.; Li, M.; Corry, N.; Williams, C. S.; Ho, C. L.; Horesh, D.; Karstoft, K. I.; Shalev, A.; Kulka, R. A.	Course of Posttraumatic Stress Disorder 40 Years After the Vietnam War: Findings From the National Vietnam Veterans Longitudinal Study	#272	Marmar 2015	Marmar et al. 201547	Vietnam War service, particularly in theater; combat exposure	PTSD, major depressive disorder	Prospective study of 1450 Vietnam Veterans with combat theater exposure to assess prevalence, course, and comorbidities of war-zone PTSD across a 25-year period.	Up to 271,000 Vietnam veterans may still suffer from full or subthreshold PTSD, and many also experienced major depression four decades after the end of the war.
Martinez, S.; Yaffe, K.; Li, Y.; Byers, A. L.; Peltz, C. B.; Barnes, D. E.	Agent Orange Exposure and Dementia Diagnosis in US Veterans of the Vietnam Era	#275	Martinez 2021
Maynard, C.; Trivedi, R.; Nelson, K.; Fihn, S. D.	Disability Rating, Age at Death, and Cause of Death in U.S. Veterans with Service-Connected Conditions	#278	Maynard 2018
McFall, M.; Fontana, A.; Raskind, M.; Rosenheck, R.	Analysis of violent behavior in Vietnam combat veteran psychiatric inpatients with posttraumatic stress disorder	#281	McFall 1999	McFall et al. 199938	Vietnam War service, PTSD	Violent behavior (property destruction, threats with or without weapons, physical fighting)	Prospective case control study of 228 male Vietnam veterans seeking inpatient treatment for PTSD.	Vietnam veterans with PTSD seeking inpatient treatment displayed higher levels of violent behavior compared to other inpatients, underscoring the need for routine assessment and specialized interventions for anger and aggression in this population.
Metzger, L. J.; Carson, M. A.; Lasko, N. B.; Paulus, L. A.; Orr, S. P.; Pitman, R. K.; Yehuda, R.	Basal and suppressed salivary cortisol in female Vietnam nurse veterans with and without PTSD	#285	Metzger 2008
Meyer, K. M.	Incidence of CTCL in Vietnam veterans	#287	Meyer 2002
Michalek, J. E.; Akhtar, F. Z.; Kiel, J. L.	Serum dioxin, insulin, fasting glucose, and sex hormone-binding globulin in veterans of Operation Ranch Hand	#289	Michalek 1999	Michalek et al. 1999	Veterans of Operation Ranch Hand	Serum dioxin, insulin, fasting glucose, sex hormone-binding globulin	Cohort study of 871 Operation Ranch Hand veterans who sprayed/handled Agent Orange and 1121 comparison veterans who served in the Vietnam theater but did not spray herbicide, categorizing both groups into low, medium, and high exposure strata.	In nondiabetic veterans, higher dioxin exposure was linked to increased insulin levels. The relationship between SHBG and insulin was significantly altered by dioxin, especially in younger, leaner veterans, where higher dioxin weakened this association. These findings suggest dioxin may affect insulin regulation, highlighting potential metabolic risks in exposed veterans.
Michalek, J. E.; Akhtar, F. Z.; Arezzo, J. C.; Garabrant, D. H.; Albers, J. W.	Serum dioxin and peripheral neuropathy in veterans of Operation Ranch Hand	#288	Michalek 2001	Michalek et al. 200113	Agent Orange; Vietnam war service	Peripheral neuropathy	This outpatient, longitudinal cohort study included 761 Operation Ranch Hand veterans who were stratified into exposure categories based on serum dioxin levels and underwent serial peripheral nerve function assessments over fifteen years. Those in the high exposure group had a statistically significant increased risk of diagnosed peripheral neuropathy. Pre-clinical diabetes is noted as a possible…	These results are suggestive of a relationship between dioxin exposure and peripheral neuropathy for which Hospitalists can be aware when treating patients with presentations concerning for peripheral neuropathy.
Michalek, J. E.; Akhtar, F. Z.; Longnecker, M. P.; Burton, J. E.	Relation of serum 2,3,7,8-tetrachlorodibenzo-p-dioxin (TCDD) level to hematological examination results in veterans of Operation Ranch Hand	#889	Michalek 2001
Michalek, J. E.; Barrett, D. H.; Morris, R. D.; Jackson, W. G., Jr.	Serum dioxin and psychological functioning in U.S. Air Force veterans of the Vietnam War	#290	Michalek 2003	Michalek et al. 200326	Operation Ranch Hand, Agent Orange (dioxin) exposure	Psychological problems	This study compares personality, emotional status, and level of psychopathology of Ranch Hand veterans based on level of dioxin exposure. Data obtained from self-administered questionnaires. Dioxin levels were measured by blood sample. The authors found few consistent psychological abnormalities associated with serum dioxin levels.	This study did not find any clear evidence to support an association with dioxin exposure and psychological abnormalities.
Michalek, J. E.; Ketchum, N. S.; Tripathi, R. C.	Diabetes mellitus and 2,3,7,8-tetrachlorodibenzo-p-dioxin elimination in veterans of operation ranch hand	#891	Michalek 2003
Michalek, J. E.; Pavuk, M.	Diabetes and cancer in veterans of Operation Ranch Hand after adjustment for calendar period, days of spraying, and time spent in Southeast Asia	#291	Michalek 2008
Mohamed, A. Z.; Cumming, P.; Gotz, J.; Nasrallah, F.; Dept Def Alzheimers, Dis	Tauopathy in veterans with long-term posttraumatic stress disorder and traumatic brain injury	#900	Mohamed 2019	Mohamed et al. 201967	Vietnam War service, TBI, PTSD	Tauopathy	Cross sectional study of 80 Vietnam war veterans with history of war-related TBI and/or PTSD comparing cognitive function and MRI/PET results between 4 groups: those with TBI, those with PTSD, those with both, and controls.	A history of TBI and/or PTSD is associated with increased tauopathy resembling AD-typical and atypical patterns, and is correlated with impaired neuropsychological function
Mohamed, A. Z.; Cumming, P.; Nasrallah, F. A.; Dept Def Alzheimer's Dis, Neuroimag	White Matter Alterations Are Associated With Cognitive Dysfunction Decades After Moderate-to-Severe Traumatic Brain Injury and/or Posttraumatic Stress Disorder	#901	Mohamed 2021	Mohamed et al. 202168	Vietnam War service, TBI	PTSD, cognitive deficits	Case control study of 160 Vietnam war veterans comparing neuropsychological measurements of white matter abnormalities among cohorts of those diagnosed with moderate to severe TBI, with PTSD, with both TBI and PTSD, and controls with neither diagnosis.	PTSD and TBI veterans show cognitive deficits and brain abnormalities decades after their traumatic experiences.
Mossanen, M.; Kibel, A. S.; Goldman, R. H.	Exploring exposure to Agent Orange and increased mortality due to bladder cancer	#907	Mossanen 2017	Mossanen et al. 201710	Agent Orange; Vietnam war service	Bladder cancer	This review article includes studies generated from the longitudinal Air Force Health Study among others. Studies exist that suggest an association between dioxin and occurrence of bladder cancer and increased mortality from bladder cancer.	Physicians should consider increased bladder cancer surveillance and prompt treatment of bladder cancer for veterans with Agent Orange exposure.
Mowery, A.; Conlin, M.; Clayburgh, D.	Increased risk of head and neck cancer in Agent Orange exposed Vietnam Era veterans	#294	Mowery 2020
Munshi, N. C.	Association of Agent Orange With Plasma Cell Disorder: Further Evidence	#298	Munshi 2015
Na, P. J.; Schnurr, P. P.; Pietrzak, R. H.	Mental health of U.S. combat veterans by war era: Results from the National health and Resilience in veterans study	#301	Na 2023	Na et al. 202386	Vietnam War service, combat exposure	Psychiatric illness	In this study data was analyzed from the National Health and Resilience in Veterans Study (survey of combat veterans including 767 Vietnam veterans).Findings provide war-era specific characterization of the psychiatric status of US combat veterans, which may help inform era-specific assessment, monitoring, and treatment of psychiatric disorders in the combat veteran population	The number of reported psychiatric and substance use disorder diagnoses differ based on war-era. A significant percentage of Vietnam-era veterans in this study reported alcohol and nicotine use disorders.
Nelson, D. V.; Esty, M. L.	Neurotherapy of Traumatic Brain Injury/Post-Traumatic Stress Symptoms in Vietnam Veterans	#305	Nelson 2015
Ney, J. P.; Fenton, B. T.; Seng, E. K.; Sico, J. J.	Is post-traumatic headache in veterans different than traumatic brain injury with headache?	#1164	Ney 2021	Ney et al. 202169	Vietnam War service, TBI	PTSD, headache	Cross-sectional study of 72,698 Vietnam Veterans to examine differences and similarities between those diagnosed with post-traumatic headache versus those diagnosed with TBI who later developed headache disorder.	Vietnam Veterans were among the group more likely to be diagnosed with post-traumatic headache. In younger veterans with more recent military service the association between TBI and headache may be less recognized.
Neylan, T. C.; Marmar, C. R.; Metzler, T. J.; Weiss, D. S.; Zatzick, D. F.; Delucchi, K. L.; Wu, R. M.; Schoenfeld, F. B.	Sleep disturbances in the Vietnam generation: findings from a nationally representative sample of male Vietnam veterans	#306	Neylan 1998
Nguyen, H. A.; Miller, A. I.; Dieperink, E.; Willenbring, M. L.; Tetrick, L. L.; Durfee, J. M.; Ewing, S. L.; Ho, S. B.	Spectrum of disease in U.S. veteran patients with hepatitis C	#307	Nguyen 2002
Nwanaji-Enwerem, J. C.; Jenkins, T. G.; Colicino, E.; Cardenas, A.; Baccarelli, A. A.; Boyer, E. W.	Serum dioxin levels and sperm DNA methylation age: Findings in Vietnam war veterans exposed to Agent Orange	#924	Nwanaji-Enwerem 2020	Nwanaji-Enwerem et al. 202028	Agent Orange	Serum dioxin levels and sperm DNA methylation age	Cross-sectional study of 37 male Air Force Health Study participants exposed to Agent Orange using a novel DNA methylation-based measure of sperm age to examine the relationship with serum dioxin levels.	Chronological age was highly correlated with damaged sperm. Increases in serum dioxin levels were significantly associated with increase in damaged sperm.
Ortega, A. N.; Rosenheck, R.	Posttraumatic stress disorder among Hispanic Vietnam veterans	#310	Ortega 2000	Ortega & Rosenheck 200055	Vietnam War service	PTSD	Retrospective secondary data analysis of 1195 Vietnam veterans with PTSD including 176 Mexican American, 61 Puerto Rican, and 35 other Hispanic Veterans.	Hispanic Vietnam veterans, especially Puerto Ricans, reported more severe PTSD symptoms than non-Hispanic whites, possibly reflecting differences in expressive style rather than illness severity.
Pardini, M.; Krueger, F.; Raymont, V.; Grafman, J.	Ventromedial prefrontal cortex modulates fatigue after penetrating traumatic brain injury	#317	Pardini 2010
Patterson, A. T.; Kaffenberger, B. H.; Keller, R. A.; Elston, D. M.	Skin diseases associated with Agent Orange and other organochlorine exposures	#318	Patterson 2016
Pavuk, M.; Schecter, A. J.; Akhtar, F. Z.; Michalek, J. E.	Serum 2,3,7,8-tetrachlorodibenzo-p-dioxin (TCDD) levels and thyroid function in air force veterans of the Vietnam War	#939	Pavuk 2003
Pavuk, M.; Michalek, J. E.; Ketchum, N. S.	Prostate cancer in US Air Force veterans of the Vietnam war	#319	Pavuk 2006	Pavuk et al. 200629	2,3,7,8-tetrachlorodibenzo-p-dioxin (TCDD)	Prostate cancer	Case control study of 2516 veterans (1019 Ranch Hand and 1497 Comparison) investigating a potential association between exposure to TCDD and prostate cancer	The risk of prostate cancer was neither increased within the Ranch Hand group in association with TCDD nor time served in SEA. Suggesting that the increased risk of prostate cancer in comparison veterans was due to longer service in SEA and exposures other than TCDD.
Pavuk, M.; Patterson, D. G.; Turner, W. E.	Serum concentrations of TCDD and other dioxin-like compounds in US Air Force veterans of Operation Ranch Hand	#938	Pavuk 2014
Phillips, A. C.; Carroll, D.; Drayson, M. T.; Batty, G. D.	Raised levels of immunoglobulin G, A and M are associated with an increased risk of total and cause-specific mortality: the Vietnam Experience Study	#326	Phillips 2015
Pless Kaiser, A.; Kabat, D. H.; Spiro, A., 3rd; Davison, E. H.; Stellman, J. M.	Women at war: The crucible of Vietnam	#328	PlessKaiser 2017
Price, R. K.; Risk, N. K.; Spitznagel, E. L.	Remission from drug abuse over a 25-year period: patterns of remission and treatment use	#329	Price 2001
Psevdos, G.; Ford, F. M.; Hong, S. T.	Screening US Vietnam Veterans for Liver Fluke Exposure 5 Decades After the End of the War	#331	Psevdos 2018
Raymont, V.; Salazar, A. M.; Lipsky, R.; Goldman, D.; Tasick, G.; Grafman, J.	Correlates of posttraumatic epilepsy 35 years following combat brain injury	#968	Raymont 2010
Renshaw, K. D.; Campbell, S. B.; Meis, L.; Erbes, C.	Gender differences in the associations of PTSD symptom clusters with relationship distress in U.S. Vietnam veterans and their partners	#337	Renshaw 2014	Renshaw et al. 201462	Vietnam War service, combat exposure	PTSD, relationship distress	Cross sectional in-person interview study of 465 Vietnam war veterans evaluating gender differences in the associations of PTSD symptom clusters with relationship distress among Vietnam veterans and partners.	Couples-based interventions (e.g., psychoeducation regarding emotional numbing symptoms as part of PTSD) are particularly important for both female partners of male veterans and female veterans themselves.
Rytel, M. R.; Butler, R.; Eliot, M.; Braun, J. M.; Houseman, E. A.; Kelsey, K. T.	DNA methylation in the adipose tissue and whole blood of Agent Orange-exposed Operation Ranch Hand veterans: a pilot study	#996	Rytel 2021
Schlenger, W. E.; Corry, N. H.; Williams, C. S.; Kulka, R. A.; Mulvaney-Day, N.; DeBakey, S.; Murphy, C. M.; Marmar, C. R.	A Prospective Study of Mortality and Trauma-Related Risk Factors Among a Nationally Representative Sample of Vietnam Veterans	#359	Schlenger 2015	Schlenger et al. 201572	Vietnam War service, particularly in theater; war zone stress; PTSD	Mortality	Prospective mortality assessment of 2348 Vietnam era veterans using National Vietnam Veterans Readjustment Study data to identify potential risk factors for mortality associated with Vietnam era military service.	High exposure to war zone stress independently increased mortality risk for both male and female Vietnam theater veterans, especially for those with a high likelihood of PTSD.
Schmidt, E. M.; Magruder, K.; Kilbourne, A. M.; Stock, E. M.; Cypel, Y.; El Burai FÃ©lix, S.; Serpi, T.; Kimerling, R.; Cohen, B.; Spiro, A.; Furey, J.; Huang, G. D.; Frayne, S. M.	Four Decades after War: Incident Diabetes among Women Vietnam-Era Veterans in the HealthViEWS Study	#361	Schmidt 2019
Schnurr, P. P.; Lunney, C. A.; Sengupta, A.; Waelde, L. C.	A descriptive analysis of PTSD chronicity in Vietnam veterans	#364	Schnurr 2003	Schnurr et al. 200354	Vietnam War service	PTSD	Cross sectional study of the chronicity of PTSD among 530 male and female Veterans who served in the Vietnam theater with PTSD. The study used a two-stage design in which a lay interview was conducted with a large sample and then a clinical interview was conducted with a smaller subsample.	PTSD manifests in four clusters--remitted; chronic, late onset; chronic, intermittent; and chronic, unremitted. Women and minority men showed higher chronicity. The persistence of symptoms calls for tailored treatments.
Shah, S. R.; Freedland, S. J.; Aronson, W. J.; Kane, C. J.; Presti, J. C., Jr.; Amling, C. L.; Terris, M. K.	Exposure to Agent Orange is a significant predictor of prostate-specific antigen (PSA)-based recurrence and a rapid PSA doubling time after radical prostatectomy	#371	Shah 2009	Shah et al. 200930	Agent Orange	clinicopathological characteristics and outcomes after radical prostatectomy (RP) in patients with prostate cancer	A cohort study investigating the clinicopathological characteristics and outcomes after radical prostatectomy (RP) in 1495 veterans with prostate cancer and previous exposure to Agent Orange, particularly in relationship to race.	Individuals who have been exposed to Agent Orange and undergo treatment with radical prostatectomy (RP) are predisposed to being of African descent, exhibiting lower-risk characteristics, increase risk of progression, and a shorter prostate-specific antigen doubling time (PSADT) post-recurrence. The link between Agent Orange exposure and adverse outcomes persists across all racial groups.
Shallis, R. M.; Gore, S. D.	Agent Orange and dioxin-induced myeloid leukemia: a weaponized vehicle of leukemogenesis	#373	Shallis 2022
Sledge, W.; Rozanova, J.; Dorset, J.	Twenty-Seven-Year Follow-Up of Vietnam Air War USAF POWs and Matched Controls Not Captured: A Qualitative Study	#380	Sledge 2018
Smith, B. N.; Spiro, A.; Frayne, S. M.; Kimerling, R.; Cypel, Y.; Reinhard, M. J.; Kilbourne, A. M.; Magruder, K. M.	Impact of Wartime Stress Exposures and Mental Health on Later-Life Functioning and Disability in Vietnam-Era Women Veterans: Findings From the Health of Vietnam-Era Women's Study	#382	Smith 2020	Smith et al. 202040	Active duty in Vietnam	Later-life health and functioning	This study surveyed 4219 women veterans who were active duty during the Vietnam era. The authors found that wartime stress exposures were associated with worse later-life health. Current PTSD was linked with lower health functioning and greater disability. Current major depressive disorder and generalized anxiety disorder were also associated with lower mental health functioning and greater disab…	Stressors experienced by women veterans during Vietnam-era military service can impact later-life function and disability.
Spaulding, S. W.	The possible roles of environmental factors and the aryl hydrocarbon receptor in the prevalence of thyroid diseases in Vietnam era veterans	#1043	Spaulding 2011
Steenkamp, M. M.; Schlenger, W. E.; Corry, N.; Henn-Haase, C.; Qian, M.; Li, M.; Horesh, D.; Karstoft, K. I.; Williams, C.; Ho, C. L.; Shalev, A.; Kulka, R.; Marmar, C.	Predictors of PTSD 40 years after combat: Findings from the National Vietnam Veterans longitudinal study	#392	Steenkamp 2017	Steenkamp et al. 201737	Vietnam War service	PTSD	Cross sectional study of 699 Vietnam war veterans 40 years after the war using a self-report health questionnaire survey and a computer-assisted telephone health interview survey to assess predictors of development and severity of warzone-related PTSD.	African-American race, lower education, poor homecoming reception, low social support, and recent stressors are consistent predictors of PTSD severity.
Stellman, J. M.; Stellman, S. D.; Spiro, A., 3rd; Pless Kaiser, A.; Smith, B. N.	Impact of Military Service in Vietnam on Coping and Health Behaviors of Aging Veterans During the COVID-19 Pandemic	#394	Stellman 2021
Stone, R.	Epidemiology. Agent Orange's bitter harvest	#398	Stone 2007
Taft, C. T.; Monson, C. M.; Hebenstreit, C. L.; King, D. W.; King, L. A.	Examining the correlates of aggression among male and female Vietnam veterans	#404	Taft 2009
Tsai, J.; Kong, G.	Mental health of Asian American and Pacific Islander military veterans: brief review of an understudied group	#413	Tsai 2012
Utter, G. H.; Lee, T. H.; Rivers, R. M.; Montalvo, L.; Wen, L.; Chafets, D. M.; Reed, W. F.; Busch, M. P.	Microchimerism decades after transfusion among combat-injured US veterans from the Vietnam, Korean, and World War II conflicts	#420	Utter 2008
Vasterling, J. J.; Brailey, K.; Sutker, P. B.	Olfactory identification in combat-related posttraumatic stress disorder	#1093	Vasterling 2000
Virgo, K. S.; Price, R. K.; Spitznagel, E. L.; Ji, T. H.	Substance abuse as a predictor of VA medical care utilization among Vietnam veterans	#427	Virgo 1999
Wang, M. L.; Yang, D. X.; Sun, Z.; Li, W. B.; Zou, Q. Q.; Li, P. Y.; Wu, X.; Li, Y. H.	MRI-Visible Perivascular Spaces Associated With Cognitive Impairment in Military Veterans With Traumatic Brain Injury Mediated by CSF P-Tau	#430	Wang 2022
Washington, D. L.; Bird, C. E.; LaMonte, M. J.; Goldstein, K. M.; Rillamas-Sun, E.; Stefanick, M. L.; Woods, N. F.; Bastian, L. A.; Gass, M.; Weitlauf, J. C.	Military Generation and Its Relationship to Mortality in Women Veterans in the Women's Health Initiative	#435	Washington 2016
Washington, D. L.; Bird, C. E.; LaMonte, M. J.; Goldstein, K. M.; Rillamas-Sun, E.; Stefanick, M. L.; Woods, N. F.; Bastian, L. A.; Gass, M.; Weitlauf, J. C.	Military Generation and Its Relationship to Mortality in Women Veterans in the Women's Health Initiative	#1108	Washington 2016
Weiner, M. W.; Harvey, D.; Hayes, J.; Landau, S. M.; Aisen, P. S.; Petersen, R. C.; Tosun, D.; Veitch, D. P.; Jack, C. R., Jr.; Decarli, C.; Saykin, A. J.; Grafman, J.; Neylan, T. C.	Effects of traumatic brain injury and posttraumatic stress disorder on development of Alzheimer's disease in Vietnam Veterans using the Alzheimer's Disease Neuroimaging Initiative: Preliminary Report	#438	Weiner 2017	Weiner et al. 201766	Vietnam War service, TBI	PTSD	Cross sectional study of 180 Vietnam Veterans with history of TBI and/or PTSD to assess association with development of Alzheimer’s disease including clinical, cognitive, laboratory, and imaging data.	Early results do not indicate an increased risk for Alzheimer’s in veterans with TBI or PTSD based on amyloid PET imaging.
Weitlauf, J. C.; Cypel, Y. S.; Davey, V. J.	Mortality of Women Vietnam War-Era Veterans	#440	Weitlauf 2023
White, J.; Mortensen, L. H.; KivimÃ¤ki, M.; Gale, C. R.; Batty, G. D.	Interarm differences in systolic blood pressure and mortality among US army veterans: aetiological associations and risk prediction in the Vietnam Experience Study	#441	White 2014
Williams, Stephen B; Janes, Jessica L; Howard, Lauren E; Yang, Ruixin; De Hoedt, Amanda M; Baillargeon, Jacques G; Kuo, Yong-Fang; Tyler, Douglas S; Terris, Martha K; Freedland, Stephen J	Exposure to Agent Orange and Risk of Bladder Cancer Among US Veterans	#1185	Williams 2023	Williams et al. 20239	Agent Orange; Vietnam war service	Bladder cancer	In this retrospective cohort study, authors utilized nation-wide VA data to analyze the records of 629,907 veterans with Agent Orange exposure compared to 1,888,019 matched veterans without such exposure to determine there is a modest but statistically significant increased risk of bladder cancer in male Vietnam veterans exposed to Agent Orange (HR 1.04) but no association with increased aggressi…	While this study suggests an association between Agent Orange exposure and bladder cancer, clinical relevance could not be established – hospitalists should be aware not only of the possible increased risk of bladder cancer in their Agent Orange-exposed patients, but also this association is recognized by the VA as a condition presumed to be connected to their military service.
Wisco, B. E.; Marx, B. P.; May, C. L.; Martini, B.; Krystal, J. H.; Southwick, S. M.; Pietrzak, R. H.	Moral injury in US combat veterans: Results from the national health and resilience in veterans study	#1122	Wisco 2017	Wisco et al. 201742	Combat exposure during Vietnam War, morally injurious actions	Mental disorders and suicidal ideation	A sample of veterans was drawn from the National Health and resilience in Veterans Study. Those who completed the survey and had a history of combat exposure (564) were included in the analysis. A self-reported questionnaire measured exposure to events during military service that violated moral beliefs and this study aimed to identify associations between these potentially morally injurious even…	Potentially morally injurious events experienced during combat can increased risk of mental disorders and suicidality.
Yang, N. B.; Garza, L. A.; Foote, C. E.; Kang, S.; Meyerle, J. H.	High prevalence of stump dermatoses 38 years or more after amputation	#457	Yang 2012
Yoder, M.; Tuerk, P. W.; Price, M.; Grubaugh, A. L.; Strachan, M.; Myrick, H.; Acierno, R.	Prolonged exposure therapy for combat-related posttraumatic stress disorder: comparing outcomes for veterans of different wars	#464	Yoder 2012	Yoder et al. 201252	Vietnam War service	PTSD	Cross sectional study of outcomes among 112 veterans from different service eras, including 34 Vietnam-era Veterans, who experienced prolonged exposure therapy for combat-related PTSD.	Vietnam veterans responded well to exposure therapy, while Gulf War veterans showed less improvement.
Young, A. L.; Giesy, J. P.; Jones, P. D.; Newton, M.	Environmental fate and bioavailability of Agent Orange and its associated dioxin during the Vietnam War	#466	Young 2004	Young et al. 20042	Agent Orange; Vietnam war service	Various	This literature review on dislodgeable foliar residue (DFR) shows that only 8% of the herbicide remained on plant leaves one hour after application, dropping to 1% after 24 hours. Human volunteer studies revealed that after 2 hours of direct skin contact, only 0.15-0.46% of 2,4,5-T, a component of Agent Orange, was absorbed and excreted in urine.	The likelihood of Vietnam ground troops being significantly exposed to TCDD, a toxic Agent Orange component, is low due to its environmental breakdown and limited bioavailability. Substantial accumulation would require prolonged, direct contact, primarily affecting specialized personnel handling herbicides. Hospitalists should note that environmental studies suggest appreciable dioxin exposure is…
Young, A. L.; Cecil, P. E.; Guilmartin, J. F.	Assessing possible exposures of ground troops to agent orange during the Vietnam war: The use of contemporary military records	#1140	Young 2004	Young et al. 20043	Agent Orange; Vietnam war service	Various	This historical and procedures review concluded that herbicide spray missions during the Vietnam War, such as Operation RANCH HAND which accounted for 95% of defoliant use, were meticulously planned to avoid areas with friendly forces, with missions being canceled or not approved if such forces were present. Consequently, very few friendly troops were exposed to spraying from fixed-wing aircraft,…	This study reinforces that those directly involved in handling and spraying herbicides in Vietnam are most at risk for exposure and possible long term health effects. It does not account, however, to incidents involving the storage of Agent Orange and potential ground troop and other personnel's exposure via incidents involving stored herbicide. If a patient was involved in spray missions or know…
Young, A. L.; Cecil, P. F., Sr.	Agent Orange exposure and attributed health effects in Vietnam veterans	#465	Young 2011
Zafar, M. B.; Terris, M. K.	Prostate cancer detection in veterans with a history of Agent Orange exposure	#1143	Zafar 2001	Zafar & Terris 20018	Agent Orange	Prostate Cancer	A longitudinal case control study of 400 veterans to assess the rate of prostate cancer in veterans who reported a history of Agent Orange exposure compared to veterans who denied such exposure	There was no significant relationship between prostate cancer and Agent Orange exposure in patients referred for prostate biopsy.
	End-of-Life Care for WW II, Korea, and Vietnam-Era Veterans	#7
	Veterans and Agent Orange: Update 2014	#9		National Academies of Science, Engineering, and Medicine27	Agent Orange; Vietnam war service	Varied	Epidemiologic study review that updates the list of Vietnam-era herbicide associated medical conditions per the National Academies of Sciences, Engineering, and Medicine. It is acknowledged that US Military Veterans in Vietnam 1962-1971 who could have been exposed to herbicides could be at risk of potential associations of several health outcomes including soft-tissue sarcoma, non-Hodgkin lymphom…	This study review reports that a Congressionally mandated review of Agent Orange's adverse effects on exposed veterans has been updated. It now includes conditions with sufficient evidence of association, such as soft-tissue sarcoma, non-Hodgkin lymphoma, chronic lymphocytic leukemia, Hodgkin lymphoma, and chloracne. Additionally, the review highlights conditions with limited or suggestive eviden…
